# Supplementary material for: Acute, Chronic, and Treated Aortic Diseases Present Distinguishable Serum Proteome Fingerprints with Protein Profiles That Correlate with Disease Severity
Source: Biomedicines. 2022 Aug 28;10(9):2103. doi: 10.3390/biomedicines10092103 (PMC9495769; doi:10.3390/biomedicines10092103)
Supplement: Supplementary file 1 [file biomedicines-10-02103-s001.zip]

Archive with 5 entries (5 files):
- Sup. Table S1.xlsx
- Sup. Table S2.xlsx
- Sup. Table S3.xlsx
- Sup. Table S4.xlsx
- Sup. Table S5.xlsx
