# Supplementary material for: Acute, Chronic, and Treated Aortic Diseases Present Distinguishable Serum Proteome Fingerprints with Protein Profiles That Correlate with Disease Severity
Source: Biomedicines. 2022 Aug 28;10(9):2103. doi: 10.3390/biomedicines10092103 (PMC9495769; doi:10.3390/biomedicines10092103)
Supplement: Supplementary file 1 [file biomedicines-10-02103-s001.zip › Sup. Table S1.xlsx]

## Sheet: Sup. Table S1
Sup. Table S1: TMTpro-based protein intensities for the 425 proteins that were identified and quantified in all 70 samples. TMTpro-based intensities are normalized to the overall median.
ID (Uniprot accession)	Name	acute1	acute10	acute11	acute2	acute3	acute4	acute5	acute6	acute7	acute8	acute9	aneurysma1	aneurysma10	aneurysma11	aneurysma2	aneurysma3	aneurysma4	aneurysma5	aneurysma6	aneurysma7	aneurysma8	aneurysma9	healthy1	healthy10	healthy2	healthy3	healthy4	healthy5	healthy6	healthy7	healthy8	healthy9	CHD1	CHD10	CHD2	CHD3	CHD4	CHD5	CHD6	CHD7	CHD8	CHD9	surg. treat. typeA_1	surg. treat. typeA_10	surg. treat. typeA_11	surg. treat. typeA_2	surg. treat. typeA_3	surg. treat. typeA_4
A1L4H1	Soluble scavenger receptor cysteine-rich domain-containing protein SSC5D (Soluble scavenger protein with 5 SRCR domains) (SSc5D)	11.4187	11.385	11.2027	11.3049	11.1648	11.1532	11.181	10.9401	11.2362	11.0038	11.1185	11.3846	11.218	11.7408	11.3357	11.2548	11.345	11.1806	11.274	11.3894	11.1726	11.2645	11.0233	11.3051	11.4398	11.1161	10.9408	11.063	11.2984	11.0487	10.9659	11.2337	11.3729	11.338	11.3791	11.1249	11.3828	11.083	11.3365	11.1319	11.4477	11.6228	11.2931	11.7348	11.2753	11.4752	11.3739	11.4328
H7BY64	ZNF511-PRAP1 readthrough (Fragment)	12.9932	12.1147	12.2048	12.1166	12.6754	12.2781	12.6497	12.6418	12.1451	13.1346	12.8291	12.565	12.1915	12.5793	12.6329	11.7521	12.7503	12.5019	12.5213	11.9339	12.1923	12.356	12.119	12.5343	12.3461	12.0512	12.2629	12.091	12.0619	11.8571	12.1465	12.4849	13.1998	12.9949	12.1243	12.3566	12.7933	12.4754	12.708	12.6108	12.6456	13.184	12.7266	12.4453	12.428	12.5696	12.7202	12.5148
O00151	PDZ and LIM domain protein 1 (C-terminal LIM domain protein 1) (Elfin) (LIM domain protein CLP-36)	11.6731	11.7319	12.6134	13.4627	12.4297	13.4596	12.453	13.5279	12.5599	12.4747	13.3155	12.2192	13.4562	11.6811	11.5175	13.8565	13.0051	13.5763	12.248	12.2919	12.1517	12.9202	12.1861	12.9473	12.0439	12.4979	13.4711	12.2297	12.4116	12.2464	12.0056	12.0981	11.4048	11.6206	13.6213	13.0543	13.0147	12.5596	12.0347	12.9581	12.0608	11.8708	11.4484	11.6973	13.3932	11.4638	12.7275	12.3475
O00187	Mannan-binding lectin serine protease 2 (EC 3.4.21.104) (MBL-associated serine protease 2) (Mannose-binding protein-associated serine protease 2) (MASP-2) [Cleaved into: Mannan-binding lectin serine protease 2 A chain; Mannan-binding lectin serine protease 2 B chain]	13.4597	12.9079	12.6026	13.0858	12.8915	13.2187	12.9499	12.9212	12.7813	12.903	12.8884	13.054	12.9184	12.9508	13.0624	12.8147	12.9914	12.4699	13.0588	13.0498	12.7436	13.0931	12.6344	12.9206	12.7887	13.1269	12.7926	13.0756	12.969	12.7151	12.8584	13.0724	12.2399	12.6693	13.2	12.4065	12.7182	12.9294	13.012	12.8609	12.583	12.9422	12.7537	12.9427	13.0633	12.9796	12.4608	12.4092
O00391	Sulfhydryl oxidase 1 (hQSOX) (EC 1.8.3.2) (Quiescin Q6)	12.0569	12.1683	12.1824	12.7689	12.2743	12.2519	12.4496	12.2478	12.2883	12.1503	12.1891	12.6393	12.298	12.4747	12.4173	12.43	12.4126	12.3032	12.3274	12.4988	12.4014	12.5004	12.5057	12.5988	12.5592	12.5088	12.3995	12.5115	12.5153	12.4224	12.4733	12.5906	12.4908	12.6345	12.3043	12.4605	12.2111	12.3686	12.4835	12.4351	12.4288	12.5551	12.4464	12.5651	12.2884	12.391	12.369	12.3305
O00533	Neural cell adhesion molecule L1-like protein (Close homolog of L1) [Cleaved into: Processed neural cell adhesion molecule L1-like protein]	12.1746	12.1532	12.222	12.2022	11.9315	12.1598	11.8938	11.6704	12.1495	12.0931	11.7314	12.1379	12.2695	12.1644	12.2126	12.0258	12.3255	12.0083	12.1691	12.9753	12.2833	12.6795	12.5395	12.1971	12.1935	12.5371	12.2962	12.2589	12.3308	12.269	12.5136	12.3321	12.1904	12.3289	11.9402	12.0077	11.9614	12.1085	12.211	12.029	12.065	11.9885	11.9906	12.2399	12.0978	12.145	12.3816	11.9624
O00592	Podocalyxin (GCTM-2 antigen) (Gp200) (Podocalyxin-like protein 1) (PC) (PCLP-1)	11.8294	11.6024	11.3489	11.5968	11.5033	11.4079	11.6071	11.3992	11.3587	11.449	11.1836	11.6835	11.6241	11.8629	11.7074	11.6454	11.6882	11.2799	11.8434	12.0362	11.5858	11.8538	12.2629	11.6083	11.9291	11.7994	11.6814	11.703	11.6865	11.4777	11.5704	11.8531	11.6054	11.7709	11.5505	11.6137	11.4212	11.8801	11.6971	11.5546	11.566	11.8013	11.864	11.6569	11.8598	11.7534	11.9979	11.4627
O14498	Immunoglobulin superfamily containing leucine-rich repeat protein	11.0662	11.2317	10.9958	11.0954	11.1122	10.713	10.9163	10.8798	11.4601	11.243	11.3458	11.0362	11.1937	10.9608	11.2699	10.9325	11.1243	11.1632	11.3812	11.2682	11.9035	11.4379	11.1721	11.0119	11.15	11.154	10.8869	11.2026	11.1987	11.1514	10.9856	11.0568	11.2068	11.0822	10.9466	11.0531	11.2255	11.2799	10.9794	11.1941	11.1409	11.341	11.0003	11.2075	10.9731	11.4398	11.2816	10.9863
O14786	Neuropilin-1 (Vascular endothelial cell growth factor 165 receptor) (CD antigen CD304)	11.2842	11.2032	11.2177	11.3711	11.3429	11.5138	11.5618	11.249	11.581	11.1402	11.4852	11.5699	11.4383	11.4088	11.3062	11.3431	11.3454	11.3803	11.5124	11.4286	11.7137	11.2992	11.4882	11.4406	11.481	11.6795	11.4401	11.5965	11.3607	11.6375	11.5843	11.5275	11.4821	11.515	11.3621	11.4214	11.37	11.5273	11.5525	11.4853	11.5649	11.6195	11.4386	11.5596	11.4995	11.5116	11.1084	11.2592
O14791	Apolipoprotein L1 (Apolipoprotein L) (Apo-L) (ApoL) (Apolipoprotein L-I) (ApoL-I)	12.9521	13.2961	12.3224	12.6162	11.7775	12.1964	12.2802	12.537	12.5817	12.1978	12.4009	12.3293	12.7249	12.3923	12.3555	12.2019	12.3881	13.2638	12.7499	12.6236	12.5854	12.7796	12.1299	12.8081	12.487	12.7905	13.4572	13.6444	13.5696	13.4744	12.9803	12.8677	12.8542	12.8449	11.9319	12.1734	12.5311	12.818	13.2217	12.5152	12.6373	13.1472	13.3267	12.6247	12.4451	12.5661	12.7862	12.2679
O43493	Trans-Golgi network integral membrane protein 2 (Trans-Golgi network glycoprotein 46) (TGN38 homolog) (hTGN46) (Trans-Golgi network glycoprotein 48) (hTGN48) (Trans-Golgi network glycoprotein 51) (hTGN51) (Trans-Golgi network protein 2)	11.5278	11.1551	11.1875	11.703	12.2501	10.9102	11.2649	11.0158	11.7624	11.971	11.0328	11.3056	11.2767	11.5068	11.728	11.4539	11.3493	11.5167	11.8789	11.4966	11.5638	11.4891	11.3691	11.4121	11.5256	11.3876	11.1977	11.311	10.7131	11.1556	11.354	11.3652	11.5754	11.2408	10.9225	11.4751	11.1241	11.6343	11.0313	11.2358	11.4481	11.4717	11.0158	11.1007	11.376	11.0594	11.2622	11.3903
O43852	Calumenin (Crocalbin) (IEF SSP 9302)	11.1487	11.1059	10.5628	11.0046	10.7121	11.2799	10.5819	10.8416	11.084	10.7357	10.8969	11.0985	10.9304	10.7942	11.1969	10.8275	10.8533	11.1757	11.2128	11.043	11.0272	10.9796	11.2242	11.0502	11.0142	11.2222	11.0946	10.8907	11.0333	11.3236	11.2208	10.7457	11.2848	10.5563	11.0223	11.0479	10.7526	11.2207	11.2311	11.044	11.0559	10.8398	11.0224	10.6916	11.1126	11.1188	10.8933	11.1502
O43866	CD5 antigen-like (Apoptosis inhibitor expressed by macrophages) (hAIM) (CT-2) (IgM-associated peptide) (SP-alpha)	12.7419	13.0892	12.6909	13.5165	13.1376	12.6423	12.2876	12.4001	13.4589	12.4805	12.2956	13.1473	13.0078	13.1125	13.5258	13.281	12.5985	12.7019	12.7975	12.8731	12.646	12.7966	12.5448	12.6046	12.7752	13.0046	13.2019	12.3408	12.5315	12.3468	12.9721	12.9769	13.4567	13.4845	12.8785	12.3507	13.2183	12.6797	13.6103	13.2363	12.5114	13.4137	13.6581	12.9816	13.316	13.0974	13.173	13.2805
O75015	Low affinity immunoglobulin gamma Fc region receptor III-B (Fc-gamma RIII-beta) (CD16-I) (Fc-gamma RIII) (Fc-gamma RIIIb) (FcRIII) (FcRIIIb) (FcR-10) (IgG Fc receptor III-1) (CD antigen CD16b)	9.65144	9.73883	9.67719	10.1008	9.20774	9.61854	10.4443	9.97535	9.80313	8.93059	9.641	9.91433	10.7346	10.4062	10.4358	10.1832	9.80178	9.49014	8.00359	11.0488	10.2114	10.2706	10.0784	9.74294	10.0943	9.65297	9.63706	8.30699	8.25101	10.3645	9.6254	10.4938	10.3134	8.66911	10.3303	9.59398	9.92891	9.85834	10.6523	9.70689	9.86759	10.2662	9.98055	10.3605	10.4088	9.93879	9.42951	10.3014
O75636	Ficolin-3 (Collagen/fibrinogen domain-containing lectin 3 p35) (Collagen/fibrinogen domain-containing protein 3) (Hakata antigen)	12.6916	13.0512	12.6146	12.5489	12.4752	12.9511	12.605	12.3753	12.5119	12.4788	12.3777	12.9542	12.5931	12.0092	12.733	12.4788	12.8514	12.707	12.6267	13.1416	12.6074	12.7885	12.871	12.6797	12.3399	13.103	12.8132	12.7538	12.7291	12.5061	12.7271	12.3099	12.9171	12.3446	12.8165	12.1281	12.6612	12.8257	12.9899	12.5625	12.6398	12.7163	12.5622	12.8309	12.9357	12.8337	11.5108	12.5687
O75882	Attractin (DPPT-L) (Mahogany homolog)	12.5409	12.7913	12.5235	12.349	12.3945	12.6645	12.5167	12.497	12.5773	12.2149	12.3673	13.1475	12.7411	12.6921	12.7059	12.6696	12.7372	13.0275	12.4487	12.7971	12.8009	12.7725	12.6404	12.7817	12.9312	12.7526	12.7116	12.6548	12.8141	12.8121	12.7853	12.8551	12.8755	12.7964	12.7613	12.7406	12.3919	12.8083	12.9859	12.9047	12.7893	12.7647	12.9195	12.9877	12.6503	12.8537	12.9313	12.7585
O95428	Papilin	11.5468	11.9976	11.8208	11.6161	11.6104	11.565	11.8365	11.6899	11.7005	11.7278	11.3277	11.7467	11.7252	11.8659	11.6686	11.8052	11.8973	11.6389	11.9679	11.7442	11.8476	11.7046	11.6229	11.9124	12.1138	11.6196	11.8768	11.8761	11.951	11.6837	11.8081	11.9861	11.8203	11.9726	11.4478	11.5793	11.627	11.5198	12.089	11.7946	11.8462	12.0621	11.7341	11.6345	11.6771	11.7055	11.4645	11.7032
O95445	Apolipoprotein M (Apo-M) (ApoM) (Protein G3a)	12.5669	13.0521	12.6824	11.739	11.9206	12.0815	11.8844	12.5756	12.7255	11.6906	12.3577	12.4174	12.9414	12.2118	12.6302	11.6363	12.2061	12.4163	12.4546	13.323	12.6614	12.3539	11.9048	12.468	12.2625	13.0194	12.7475	12.748	12.9286	12.9051	12.475	12.8556	12.703	12.2094	12.2354	13.1184	12.2995	12.4583	12.5096	12.2709	12.5673	12.4216	12.7149	13.2064	12.9427	12.9782	13.4999	12.7034
O95479	GDH/6PGL endoplasmic bifunctional protein [Includes: Hexose-6-phosphate dehydrogenase (Glucose 1-dehydrogenase) (GDH) (EC 1.1.1.47) (Glucose-6-phosphate dehydrogenase) (EC 1.1.1.363); 6-phosphogluconolactonase (6PGL) (EC 3.1.1.31)]	12.2412	12.1065	12.1525	12.3356	11.995	12.0362	11.7057	11.8893	12.1354	11.8496	11.804	11.8492	12.1746	12.4034	11.8857	12.6132	12.1218	11.9252	12.2502	11.3849	12.4236	11.9377	12.1167	12.0467	12.1931	12.214	11.884	12.0759	11.9784	12.3874	12.236	12.0846	11.9951	11.6995	12.0858	12.1526	11.9345	12.1041	11.9715	12.4849	12.268	12.2093	11.8853	12.2973	12.1867	12.3706	12.0942	12.3167
O95497	Pantetheinase (EC 3.5.1.92) (Pantetheine hydrolase) (Tiff66) (Vascular non-inflammatory molecule 1) (Vanin-1)	11.4893	10.4442	11.8515	12.7907	11.5115	11.427	11.7351	11.4796	11.4474	11.443	11.5597	12.5891	11.7668	11.4807	11.4728	11.3807	11.4353	12.2677	12.2773	11.3576	11.845	11.8761	12.2264	12.0877	11.6988	11.6806	11.8218	11.3747	12.2718	11.6111	12.1849	11.7201	11.5422	12.3823	12.1412	11.8184	11.4209	11.4127	11.3017	11.7485	12.1092	10.8393	11.9835	11.8343	11.8351	11.4	11.7277	11.3493
O95998	Interleukin-18-binding protein (IL-18BP) (Tadekinig-alfa)	12.4945	12.2681	12.7353	13.4121	12.8102	11.9648	12.6074	12.0251	12.9059	12.7545	12.0796	12.3969	12.5506	12.3995	12.6619	12.7828	12.2359	12.0743	12.8037	12.6851	12.1414	12.1588	12.2274	12.4089	12.3508	12.3296	12.4252	12.4579	12.2264	11.9381	12.3659	12.528	12.5124	12.5223	11.7069	12.2354	12.2234	12.6716	12.0828	12.0941	12.2433	12.7684	12.3869	11.9288	12.3653	12.3352	12.1312	12.4554
P00338	L-lactate dehydrogenase A chain (LDH-A) (EC 1.1.1.27) (Cell proliferation-inducing gene 19 protein) (LDH muscle subunit) (LDH-M) (Renal carcinoma antigen NY-REN-59)	11.0092	11.3592	11.1665	10.9277	11.1818	10.9596	11.6281	11.1636	10.8296	11.5156	11.5452	11.157	10.9683	11.0681	11.0393	11.1143	11.1304	11.0046	11.0729	10.9292	11.1155	10.9191	10.9741	10.8792	11.0021	11.1095	10.8639	11.017	11.0513	10.8722	10.896	11.0219	10.9639	11.1616	11.1626	11.1112	11.6674	11.0501	11.1608	10.9718	10.8416	10.9806	11.1587	11.2614	10.7469	11.1096	10.8945	10.8848
P00390	Glutathione reductase, mitochondrial (GR) (GRase) (EC 1.8.1.7)	11.4953	11.7048	11.6983	11.7372	11.6771	11.4496	12.079	11.7846	11.7203	11.6155	11.7666	11.8699	11.6246	11.8184	11.6359	11.8602	11.8895	11.5403	11.7279	11.8681	11.9403	11.8202	11.9773	11.8076	11.7001	11.8939	11.6896	11.8392	12.0629	11.8234	11.7694	11.9021	11.1549	11.8385	11.8262	11.6683	11.7888	11.7579	12.046	11.9132	12.0412	11.6731	11.829	12.0466	11.7145	11.8335	11.6087	11.666
P00441	Superoxide dismutase [Cu-Zn] (EC 1.15.1.1) (Superoxide dismutase 1) (hSod1)	11.7828	12.6932	12.8164	12.4878	12.0868	11.9838	11.8251	12.5556	12.1129	13.6334	12.2813	11.4896	11.8414	11.8365	12.152	12.4064	12.1493	12.0548	11.9418	11.8143	11.3507	11.8351	11.7	11.6801	11.5985	11.9471	11.9602	11.4701	11.5127	11.7404	11.4188	11.9117	11.7784	11.7587	12.3944	12.4906	12.3575	11.8546	11.6525	12.249	11.5232	11.581	11.8348	11.6563	11.7819	11.7728	11.6499	11.5768
P00450	Ceruloplasmin (EC 1.16.3.1) (Ferroxidase)	13.2465	13.007	13.1733	13.1907	12.9683	13.3174	13.5484	13.2008	13.1722	12.6122	13.4193	13.1699	13.3479	13.4268	13.1135	12.8808	13.1785	13.543	13.1111	13.3456	13.2926	13.136	13.2564	12.9415	13.5013	13.0468	12.907	13.0783	13.4133	13.4791	13.3975	13.2163	13.1723	13.2386	12.9207	13.3525	12.8916	13.4574	13.3534	13.6395	13.5325	13.2552	13.1796	13.2909	13.0674	13.5193	13.1865	13.109
P00488	Coagulation factor XIII A chain (Coagulation factor XIIIa) (EC 2.3.2.13) (Protein-glutamine gamma-glutamyltransferase A chain) (Transglutaminase A chain)	11.0559	11.2207	11.1759	11.5393	12.43	11.5811	13.4318	11.7119	11.7035	11.0893	11.0576	11.5305	11.5084	12.957	11.6254	11.6727	11.7004	11.8298	11.8171	11.6995	11.5983	11.7237	12.0691	11.6482	11.5976	12.0883	11.7565	11.7515	11.7144	11.5331	11.3298	11.9524	11.5017	11.5188	11.1827	11.3901	11.3946	11.4188	11.7874	11.5342	11.9476	11.6897	11.1204	12.724	11.6823	11.6742	11.7168	11.7962
P00491	Purine nucleoside phosphorylase (PNP) (EC 2.4.2.1) (Inosine phosphorylase) (Inosine-guanosine phosphorylase)	11.9505	11.9677	12.763	11.3459	11.5967	11.8778	11.9948	11.7108	12.0922	11.8875	12.0435	11.987	11.6331	11.4324	11.8055	11.9209	11.8126	11.9761	11.8183	11.6271	11.4657	11.5965	11.9444	11.5808	11.6421	12.0428	11.3194	11.556	11.8418	12.0029	11.8373	11.8654	11.7385	11.7482	11.6531	11.6024	11.4833	11.7126	11.8862	12.2443	11.5753	11.4132	11.6642	12.0235	11.2124	12.0792	11.7054	11.6563
P00558	Phosphoglycerate kinase 1 (EC 2.7.2.3) (Cell migration-inducing gene 10 protein) (Primer recognition protein 2) (PRP 2)	11.4282	11.9874	12.3601	11.7554	11.892	11.7449	12.4589	12.0876	11.7455	12.7382	12.0372	11.0793	11.4105	11.0802	11.2903	11.6927	11.4561	11.5178	11.5438	11.0854	11.1732	11.2566	11.1357	11.3931	11.155	11.2382	11.5507	11.1443	10.902	11.5477	11.2626	11.3489	11.2264	11.2079	11.502	11.9663	12.3805	11.1473	11.0434	11.6857	11.2637	11.1034	11.2075	11.0586	11.169	11.2879	11.2153	11.3275
P00734	Prothrombin (EC 3.4.21.5) (Coagulation factor II) [Cleaved into: Activation peptide fragment 1; Activation peptide fragment 2; Thrombin light chain; Thrombin heavy chain]	13.6759	13.4886	13.2609	13.1885	13.3666	13.6289	13.7091	13.4344	13.6835	12.8791	13.5243	13.7544	13.6	13.0534	13.5495	13.2277	13.4623	13.7372	13.4699	13.729	13.8853	13.5983	13.6088	13.5953	13.5998	13.8377	13.6658	13.6492	13.6318	13.9516	13.7364	13.6641	13.607	13.161	13.6376	13.9843	13.3562	13.7416	13.6912	13.5355	13.7533	13.5906	13.6342	13.2382	13.5012	13.8014	13.6989	13.5381
P00736	Complement C1r subcomponent (EC 3.4.21.41) (Complement component 1 subcomponent r) [Cleaved into: Complement C1r subcomponent heavy chain; Complement C1r subcomponent light chain]	13.494	13.3793	13.3406	13.1981	13.0264	13.2414	13.4429	13.4148	13.2393	12.8644	13.4985	13.3534	13.3479	13.443	13.2525	13.2442	13.1371	13.3155	13.0968	13.3847	13.4648	13.2696	13.4612	13.2712	13.3664	13.5071	13.2914	13.3949	13.4031	13.4556	13.4432	13.4765	13.4777	13.4623	13.3073	13.3203	12.9428	13.4978	13.5107	13.3587	13.4455	13.4952	13.181	13.4278	13.4205	13.4305	13.2374	13.3964
P00738	Haptoglobin (Zonulin) [Cleaved into: Haptoglobin alpha chain; Haptoglobin beta chain]	15.0417	10.515	12.4169	11.8024	12.9563	17.6008	11.1715	12.3165	12.5245	12.5345	17.3004	12.5915	11.2718	11.1903	11.7331	11.0538	12.073	12.1518	11.3288	11.079	12.3661	12.2449	11.5517	11.3464	11.909	12.0218	12.1502	10.8079	10.9723	12.378	13.5499	10.4116	11.7537	10.6321	13.2603	14.2154	12.2465	11.8026	11.6658	12.2744	12.6681	12.1932	12.1115	10.1938	12.104	16.1891	12.0767	13.592
P00740	Coagulation factor IX (EC 3.4.21.22) (Christmas factor) (Plasma thromboplastin component) (PTC) [Cleaved into: Coagulation factor IXa light chain; Coagulation factor IXa heavy chain]	13.2057	12.5875	12.3662	12.4431	12.884	12.7073	13.4807	12.6335	12.8997	12.0953	12.9389	12.9371	12.3592	12.3852	12.9311	11.8716	12.623	12.6264	12.8193	12.7953	12.924	12.1662	11.953	12.5316	12.568	12.3552	12.6153	12.3964	12.58	12.7639	12.6466	12.8634	13.034	12.7135	12.5485	12.1258	12.6158	12.8365	13.0594	12.3591	13.188	12.5068	12.7792	12.3708	12.1394	13.0516	12.682	12.5689
P00742	Coagulation factor X (EC 3.4.21.6) (Stuart factor) (Stuart-Prower factor) [Cleaved into: Factor X light chain; Factor X heavy chain; Activated factor Xa heavy chain]	12.8226	13.0153	12.5635	12.3561	12.6645	12.8646	12.8892	12.6218	12.6949	12.4216	12.985	13.1336	13.031	12.1772	12.9297	12.6982	12.7924	12.9613	12.9486	13.1319	13.1609	12.7402	13.0306	12.959	12.8826	13.1799	13.0883	13.0547	12.9795	13.0169	12.9122	13.2137	13.0416	12.5139	12.7638	12.9356	12.7932	13.0977	13.0895	12.9926	13.0557	13.1086	12.9713	12.4754	12.9558	13.0952	13.1301	12.9691
P00746	Complement factor D (EC 3.4.21.46) (Adipsin) (C3 convertase activator) (Properdin factor D)	12.0504	11.4833	11.738	12.1795	12.5449	11.9257	11.6999	11.5015	12.1391	11.8088	11.7399	11.9204	11.8257	12.297	12.1658	11.8479	12.0677	11.9819	12.0695	11.9477	11.8101	11.6031	11.7837	11.907	11.8491	11.9785	11.8318	11.7866	11.8422	11.7965	11.7742	11.9732	12.2619	12.1003	11.6507	12.3254	11.8911	12.4596	12.0898	12.0988	12.18	12.1815	11.7896	11.8378	12.0042	11.9585	11.8413	12.0124
P00747	Plasminogen (EC 3.4.21.7) [Cleaved into: Plasmin heavy chain A; Activation peptide; Angiostatin; Plasmin heavy chain A, short form; Plasmin light chain B]	13.7147	13.428	13.5606	13.0986	13.392	13.9279	13.2639	13.6163	13.7052	12.9731	13.7784	13.9742	13.9348	13.7622	13.7342	13.6131	13.8296	13.9618	13.7643	13.7949	13.9666	13.8114	13.7595	13.7624	13.8928	13.8292	13.7207	13.7592	14.0178	13.7	13.8856	14.0252	13.8883	13.816	13.6931	13.6546	13.4922	13.7859	13.9551	13.9113	13.9446	13.8665	13.814	13.8923	13.6834	13.892	13.7167	13.6764
P00748	Coagulation factor XII (EC 3.4.21.38) (Hageman factor) (HAF) [Cleaved into: Coagulation factor XIIa heavy chain; Beta-factor XIIa part 1; Coagulation factor XIIa light chain (Beta-factor XIIa part 2)]	12.1927	12.1878	12.1052	12.2643	12.3831	12.6133	12.5352	12.084	12.576	11.4176	12.0928	12.3488	12.6981	11.6772	12.6805	12.4303	12.0826	12.7256	12.2245	12.7558	12.562	12.6309	12.5146	12.8198	12.9144	12.3975	12.7763	12.4408	12.4797	12.57	12.8904	12.6096	12.6612	12.7834	12.6909	12.1691	12.3007	12.3234	12.6364	12.885	12.4925	12.7878	12.661	11.8729	12.6511	12.382	12.6382	12.514
P00751	Complement factor B (EC 3.4.21.47) (C3/C5 convertase) (Glycine-rich beta glycoprotein) (GBG) (PBF2) (Properdin factor B) [Cleaved into: Complement factor B Ba fragment; Complement factor B Bb fragment]	14.3815	13.5039	13.5935	13.6643	13.5454	14.2952	14.2548	13.7961	13.8347	13.2802	14.2569	13.9188	13.9117	13.9307	13.8917	13.5049	13.855	14.2163	13.83	13.8094	13.9514	13.6488	13.7565	13.9125	13.9937	13.7881	13.7912	13.6211	13.7184	14.3223	14.0721	13.8066	13.9702	13.7517	13.931	13.7217	13.5696	14.0018	13.9713	14.2059	14.0102	14.127	13.9593	13.9163	13.9183	14.2564	13.7276	13.8279
P00915	Carbonic anhydrase 1 (EC 4.2.1.1) (Carbonate dehydratase I) (Carbonic anhydrase B) (CAB) (Carbonic anhydrase I) (CA-I)	12.4788	13.161	14.0805	12.5237	12.2086	12.2043	12.4064	12.947	12.3874	13.4376	12.1507	12.0839	12.3239	12.276	13.3494	13.2453	12.8066	12.0303	12.903	12.6542	11.7999	12.289	12.6755	12.2353	12.6885	12.473	12.5064	12.1826	12.2911	12.5244	12.2308	12.7451	12.5815	12.5715	13.413	13.4078	13.3017	12.5799	12.5016	12.6333	12.0627	12.0857	12.7218	12.6674	12.0858	13.1945	11.9676	12.0177
P00918	Carbonic anhydrase 2 (EC 4.2.1.1) (Carbonate dehydratase II) (Carbonic anhydrase C) (CAC) (Carbonic anhydrase II) (CA-II)	11.5064	12.3679	13.3444	12.1032	11.5133	11.8191	11.7431	12.6465	11.9088	12.3785	11.5855	11.5311	12.0551	11.3781	12.5924	12.3947	12.5265	12.0318	12.1209	11.7387	10.9846	11.6502	11.8318	11.7014	11.8665	11.9379	11.9908	11.5101	11.4672	11.8588	11.5017	12.0767	11.7141	11.9396	13.033	12.9864	12.3681	11.7953	11.7726	12.1159	11.3185	11.3844	11.6854	11.8682	11.5914	12.1495	11.2835	11.2524
P01008	Antithrombin-III (ATIII) (Serpin C1)	12.9932	12.7622	13.1304	13.0238	12.1199	13.0634	13.9885	13.4179	13.2637	12.9677	13.3716	13.1005	13.392	13.8815	13.3563	13.2616	13.4389	13.103	12.8083	13.0895	13.4552	13.3159	13.7659	13.6151	13.6597	13.522	13.6317	13.4906	13.3862	13.4784	13.7379	13.6736	13.6748	13.4824	13.2903	12.9266	13.1636	12.8724	13.6531	13.1598	13.6006	13.3065	13.0102	14.0156	13.0245	13.6882	13.4519	13.3775
P01009	Alpha-1-antitrypsin (Alpha-1 protease inhibitor) (Alpha-1-antiproteinase) (Serpin A1) [Cleaved into: Short peptide from AAT (SPAAT)]	12.4514	11.3397	12.0838	12.0944	11.209	13.0714	12.0395	11.1582	12.6457	12.9652	17.2462	11.9467	10.9925	11.1503	11.788	11.666	11.0845	11.4787	11.2789	11.1521	12.824	12.79	11.8766	11.3372	12.2408	11.2222	11.3034	10.8389	10.9714	12.88	14.0793	10.9431	12.2591	11.2564	12.0567	11.2184	11.3511	11.8478	11.0697	12.7551	13.0686	11.0171	12.0048	11.25	12.0486	12.6204	11.3547	11.3831
P01011	Alpha-1-antichymotrypsin (ACT) (Cell growth-inhibiting gene 24/25 protein) (Serpin A3) [Cleaved into: Alpha-1-antichymotrypsin His-Pro-less]	14.0764	13.1526	13.5246	14.5108	13.0444	13.7674	14.4025	13.4048	13.3786	13.1147	14.6186	13.1041	13.2834	13.4036	12.4575	13.0174	12.9687	13.4059	13.4039	13.1473	13.2936	13.2302	13.1346	13.1175	13.4282	13.1878	12.9642	13.1456	13.1391	13.587	13.3706	13.3399	13.2863	13.1699	13.2947	13.3703	12.9677	13.732	13.0941	13.2429	13.6258	13.0893	13.1937	13.2285	13.3066	14.0174	13.109	13.2174
P01019	Angiotensinogen (Serpin A8) [Cleaved into: Angiotensin-1 (Angiotensin 1-10) (Angiotensin I) (Ang I); Angiotensin-2 (Angiotensin 1-8) (Angiotensin II) (Ang II); Angiotensin-3 (Angiotensin 2-8) (Angiotensin III) (Ang III) (Des-Asp[1]-angiotensin II); Angiotensin-4 (Angiotensin 3-8) (Angiotensin IV) (Ang IV); Angiotensin 1-9; Angiotensin 1-7; Angiotensin 1-5; Angiotensin 1-4]	13.5617	13.1412	12.9272	13.3167	13.3273	12.8305	13.7126	13.0175	13.1704	13.1075	13.389	13.2942	13.1292	13.1763	13.4288	13.0948	13.409	13.4287	13.3451	13.2117	13.5985	13.3115	13.4735	13.2792	13.6597	13.4047	13.5886	13.5672	13.5732	13.3556	13.6382	13.4714	13.3569	13.3945	13.186	13.2601	13.168	13.4989	13.201	13.0831	13.3548	13.0157	12.8864	13.2271	13.2844	13.6759	13.5825	13.3994
P01023	Alpha-2-macroglobulin (Alpha-2-M) (C3 and PZP-like alpha-2-macroglobulin domain-containing protein 5)	11.5889	11.9932	12.4599	12.4406	12.1734	11.9222	11.9666	12.6299	12.6533	11.6251	11.7586	12.2393	11.5334	13.09	12.3631	13.7608	13.017	11.484	11.8632	12.1628	11.9246	11.9477	11.8111	11.5413	12.7003	12.2641	12.8216	12.1535	12.1372	11.868	11.5965	11.8011	11.5696	12.0067	11.7974	12.1375	12.0614	13.6262	11.4797	12.7322	11.7101	12.6953	12.3823	12.6649	13.3104	11.9986	12.572	13.0786
P01024	Complement C3 (C3 and PZP-like alpha-2-macroglobulin domain-containing protein 1) [Cleaved into: Complement C3 beta chain; C3-beta-c (C3bc); Complement C3 alpha chain; C3a anaphylatoxin; Acylation stimulating protein (ASP) (C3adesArg); Complement C3b alpha' chain; Complement C3c alpha' chain fragment 1; Complement C3dg fragment; Complement C3g fragment; Complement C3d fragment; Complement C3f fra…	12.6378	12.5211	12.3638	12.3756	12.382	12.5532	12.5291	12.7082	12.219	12.2844	12.6633	12.4392	12.523	12.4808	12.3927	12.2532	12.4741	12.5964	12.3073	12.3232	12.4916	12.4914	12.1706	12.421	12.5074	12.3963	12.538	12.1037	12.2446	12.4301	12.2768	12.332	12.4562	12.5351	12.4435	12.474	12.5213	12.6059	12.539	12.4996	12.6368	12.6557	12.4836	12.5823	12.6467	12.5147	12.6087	12.5971
P01031	Complement C5 (C3 and PZP-like alpha-2-macroglobulin domain-containing protein 4) [Cleaved into: Complement C5 beta chain; Complement C5 alpha chain; C5a anaphylatoxin; Complement C5 alpha' chain]	13.7696	13.2397	13.3293	13.2153	13.1326	13.6191	13.2766	13.5146	13.2288	12.9335	13.6405	13.4601	13.232	13.5654	13.2762	13.0412	13.3552	13.4735	13.1574	13.3422	13.5818	13.3613	13.1968	13.3577	13.343	13.3398	13.0743	13.0673	13.2729	13.4958	13.3646	13.4436	13.3855	13.3902	13.5161	13.5312	13.0955	13.5813	13.2795	13.5994	13.6015	13.3026	13.4816	13.6436	13.2246	13.4962	13.3904	13.3069
P01033	Metalloproteinase inhibitor 1 (Erythroid-potentiating activity) (EPA) (Fibroblast collagenase inhibitor) (Collagenase inhibitor) (Tissue inhibitor of metalloproteinases 1) (TIMP-1)	12.8039	12.8182	12.396	13.0763	12.325	12.7642	12.5796	12.2771	12.4447	13.3084	12.4864	12.3013	12.3253	12.3793	12.3158	12.3594	12.5334	12.7285	12.5993	12.4441	12.4784	12.3975	12.4936	12.5406	12.5808	12.793	12.4239	12.3894	12.3561	12.7878	12.6492	12.5508	12.23	12.4362	12.2869	12.7294	12.7416	12.6306	12.4496	12.6144	12.4166	12.4005	12.3844	12.3073	12.315	12.393	12.392	12.2829
P01034	Cystatin-C (Cystatin-3) (Gamma-trace) (Neuroendocrine basic polypeptide) (Post-gamma-globulin)	13.3834	13.1646	12.9485	13.644	14.0371	13.0005	12.9993	12.791	13.5391	14.1184	13.09	13.0358	13.1299	13.5677	13.431	13.1568	13.0934	13.0939	13.3167	13.1489	13.1349	13.0864	13.1486	13.269	13.0448	13.2043	13.0605	12.9381	13.0589	13.044	13.043	13.234	13.4157	13.0548	12.894	13.5386	13.0301	13.6835	13.2626	13.3146	13.3011	13.6442	13.0562	13.0562	13.1345	13.131	13.5074	13.3481
P01042	Kininogen-1 (Alpha-2-thiol proteinase inhibitor) (Fitzgerald factor) (High molecular weight kininogen) (HMWK) (Williams-Fitzgerald-Flaujeac factor) [Cleaved into: Kininogen-1 heavy chain; T-kinin (Ile-Ser-Bradykinin); Bradykinin (Kallidin I); Lysyl-bradykinin (Kallidin II); Kininogen-1 light chain; Low molecular weight growth-promoting factor]	14.0937	13.6476	13.9054	13.5882	13.8732	14.238	14.0355	13.962	14.2513	13.7615	14.1609	14.4588	14.3018	14.3496	14.292	13.97	14.3371	14.4165	14.2882	14.1605	14.3446	14.085	14.3228	14.3563	14.4172	14.2826	14.2612	14.2896	14.5131	14.3196	14.3935	14.4822	14.4625	14.2585	14.2321	14.0608	13.9951	14.3748	14.3838	14.4695	14.3913	14.1347	14.0733	14.2726	14.002	14.1846	14.3519	14.3147
P01344	Insulin-like growth factor II (IGF-II) (Somatomedin-A) (T3M-11-derived growth factor) [Cleaved into: Insulin-like growth factor II; Insulin-like growth factor II Ala-25 Del; Preptin]	13.1754	13.1815	13.0747	12.5862	12.9188	13.0715	13.2217	12.8755	13.2261	12.6029	12.8723	12.9715	13.3995	13.1045	13.057	12.9589	13.1124	13.2423	12.9922	13.4239	13.2157	13.1165	13.3327	13.3021	13.3667	13.4681	13.3918	13.3064	13.2297	13.3432	13.6457	13.559	13.4206	13.1959	12.9134	13.241	12.9834	13.1797	13.485	12.9355	13.1639	13.2155	13.2284	13.149	12.7978	13.1851	13.3456	13.3008
P01834	Immunoglobulin kappa constant (Ig kappa chain C region) (Ig kappa chain C region AG) (Ig kappa chain C region CUM) (Ig kappa chain C region EU) (Ig kappa chain C region OU) (Ig kappa chain C region ROY) (Ig kappa chain C region TI)	11.6976	11.7982	12.0731	12.2106	11.2975	12.5093	12.1258	11.2998	11.7063	11.1016	11.8954	11.6661	11.6008	12.2884	11.8609	14.339	11.3491	11.466	11.4534	11.4178	11.6002	11.6625	11.5261	11.4037	12.2652	11.39	11.897	11.3075	11.4464	11.4033	11.4947	11.6443	11.8141	11.9906	11.4695	11.3821	11.546	11.4216	11.5604	11.6315	11.7484	11.7387	12.9426	12.2494	12.0426	11.7049	11.5872	11.6384
P01857	Immunoglobulin heavy constant gamma 1 (Ig gamma-1 chain C region) (Ig gamma-1 chain C region EU) (Ig gamma-1 chain C region KOL) (Ig gamma-1 chain C region NIE)	11.9599	12.2823	12.458	11.7539	11.3609	11.3037	13.2769	11.8343	10.9615	11.2488	11.5019	11.9938	11.676	11.7249	11.9063	11.7315	11.6203	11.8072	11.6532	11.8382	11.7094	11.6588	11.7563	11.7449	12.1079	11.6371	12.1268	11.4366	11.5809	11.287	11.6969	11.6915	12.5358	12.0449	12.0529	11.5191	11.6338	11.6322	11.5378	11.2409	11.8627	11.6811	12.2984	12.0167	12.7316	12.1707	12.0356	11.9143
P01860	Immunoglobulin heavy constant gamma 3 (HDC) (Heavy chain disease protein) (Ig gamma-3 chain C region)	11.8601	11.4041	12.0899	11.8715	11.6825	12.3514	11.6016	11.5128	12.5965	11.1504	11.2959	11.8159	11.5213	14.0649	11.3797	12.877	11.3364	11.4687	11.4622	12.0572	11.6242	11.6232	12.09	11.2931	11.9893	11.4966	11.1164	10.9775	10.9017	11.5784	10.9751	11.6955	12.0939	12.0861	11.671	11.4954	11.7686	11.8746	11.8168	11.6438	11.4964	11.85	12.6358	11.9734	12.4092	12.3223	11.9661	12.5884
P01871	Immunoglobulin heavy constant mu (Ig mu chain C region) (Ig mu chain C region BOT) (Ig mu chain C region GAL) (Ig mu chain C region OU)	13.1762	13.1974	13.7038	14.1965	12.7403	16.1729	12.94	12.172	13.2124	12.0478	12.7165	13.0211	11.8166	13.0838	13.3187	16.3314	12.8092	12.2609	12.7552	12.3766	11.9574	12.5516	12.907	12.365	14.3358	12.3017	13.7125	12.7455	12.2216	11.951	12.1735	12.6155	12.7077	13.2814	12.4645	12.5578	13.151	12.571	12.6357	12.0934	12.2872	12.5701	15.0677	14.3893	13.0196	13.3807	12.9507	13.0027
P01876	Immunoglobulin heavy constant alpha 1 (Ig alpha-1 chain C region) (Ig alpha-1 chain C region BUR) (Ig alpha-1 chain C region TRO)	11.3756	11.1041	11.314	11.2317	10.8617	11.3241	11.4948	11.3367	10.3407	10.3196	11.32	11.2284	11.2726	11.7613	10.8536	11.2076	10.8666	10.823	10.7936	11.0184	10.8723	10.879	11.0145	10.8818	10.9012	10.1123	10.4832	10.64	11.0125	10.5676	10.9413	10.86	11.4381	11.4299	10.7732	10.4618	11.0571	11.0576	10.8385	11.3228	10.9341	11.2885	12.9225	11.5258	11.9297	10.8955	10.692	10.5258
P02042	Hemoglobin subunit delta (Delta-globin) (Hemoglobin delta chain)	11.1594	11.4781	11.2051	10.3415	11.0518	12.1268	11.247	11.0421	11.8672	13.8748	12.104	10.8059	11.2329	11.4797	10.7936	10.6693	11.2821	11.3529	10.9237	11.3433	11.7787	11.9487	10.7428	11.3266	10.858	11.2175	11.4112	11.5539	11.4074	11.9244	12.0149	11.3801	10.8234	11.4899	11.3854	11.7465	15.127	11.1805	11.5557	11.9065	11.9116	11.3539	10.6829	14.5204	11.4053	12.3567	11.3326	11.2231
P02144	Myoglobin	12.5596	16.2224	12.3939	12.5406	12.9595	12.7039	12.9329	12.6308	12.691	14.9062	12.6051	12.3127	12.5741	13.4599	12.7483	12.4687	13.0263	12.6161	12.5649	12.1866	12.9043	12.659	12.4792	12.7406	12.3633	12.7372	12.5629	12.1349	12.6135	12.7077	12.7548	12.7533	12.7203	12.8538	12.0351	12.5997	13.8412	12.7461	12.9589	12.7606	12.7943	13.133	12.0853	12.7708	12.6771	12.0638	12.7644	12.634
P02452	Collagen alpha-1(I) chain (Alpha-1 type I collagen)	11.7774	11.5935	11.707	11.6374	15.6947	11.3667	11.148	11.2108	12.2768	11.8375	11.7906	11.5491	10.7318	11.408	11.7269	11.5427	12.0404	11.8878	11.9146	11.5515	12.0896	11.7502	11.648	10.8495	11.538	11.4604	11.7095	11.5749	10.8864	11.7517	12.1344	10.9138	11.7962	11.2755	11.4796	11.5313	11.5516	11.5266	11.6403	11.756	12.249	11.4275	11.656	10.864	10.9784	11.508	11.7661	12.821
P02647	Apolipoprotein A-I (Apo-AI) (ApoA-I) (Apolipoprotein A1) [Cleaved into: Proapolipoprotein A-I (ProapoA-I); Truncated apolipoprotein A-I (Apolipoprotein A-I(1-242))]	11.466	11.8825	11.6498	11.152	11.3053	11.4918	11.8993	11.6992	11.8267	11.3477	11.5876	11.9885	11.8825	12.038	11.7333	11.5044	11.4852	12.287	11.8857	12.3971	11.8417	12.0047	11.4283	11.8107	11.6621	12.1201	12.2661	12.0427	12.2504	12.0092	12.3031	12.0276	12.152	11.6931	11.9	11.949	11.7932	11.8865	11.6479	11.2597	11.7691	11.5169	12.2418	12.0159	12.5011	12.1969	12.7195	11.7906
P02649	Apolipoprotein E (Apo-E)	13.2961	13.2003	12.9014	12.6363	12.6688	12.3792	13.0377	13.0773	12.8018	12.5752	13.2033	12.9944	12.849	13.1316	12.6674	12.2034	12.5751	12.6813	12.4709	13.5557	13.0515	12.8774	12.2932	12.8018	12.3723	13.0261	12.8316	13.113	13.343	12.9547	13.091	13.1017	13.2673	12.7347	12.6375	13.2853	12.5207	12.504	12.8093	12.4989	12.9076	12.8457	13.1693	12.8642	12.9308	13.2343	13.0376	12.8617
P02652	Apolipoprotein A-II (Apo-AII) (ApoA-II) (Apolipoprotein A2) [Cleaved into: Proapolipoprotein A-II (ProapoA-II); Truncated apolipoprotein A-II (Apolipoprotein A-II(1-76))]	14.6113	13.1041	12.7891	13.0655	13.3428	13.1203	12.7014	15.1193	12.3575	12.6711	13.316	12.9339	12.6149	13.1739	12.8586	12.4774	12.7141	13.0158	12.6954	13.4633	13.1529	13.3158	12.6024	12.3015	12.7446	13.2794	13.1154	13.4112	14.7533	12.8933	13.1457	13.0335	12.6487	11.9206	12.5529	13.6982	12.7582	12.5918	13.1869	13.5531	12.8101	13.4059	13.1582	12.28	13.4809	12.7122	12.6436	13.7826
P02654	Apolipoprotein C-I (Apo-CI) (ApoC-I) (Apolipoprotein C1) [Cleaved into: Truncated apolipoprotein C-I]	13.506	12.9816	13.3995	12.31	12.33	12.8707	12.3594	14.0642	13.4561	13.5805	13.308	13.2513	13.6433	13.7476	13.0222	12.1734	12.8902	12.8877	13.0277	14.0944	13.6679	13.4068	12.1665	13.8236	12.6894	13.7108	13.984	13.7722	13.8345	13.8928	13.8617	13.6866	13.8671	13.4911	12.6734	13.1772	13.3357	12.2481	13.1391	12.7943	13.2659	13.6994	13.3706	12.5458	12.5933	12.8734	13.8275	12.7938
P02655	Apolipoprotein C-II (Apo-CII) (ApoC-II) (Apolipoprotein C2) [Cleaved into: Proapolipoprotein C-II (ProapoC-II)]	12.6908	13.0291	13.2061	11.93	11.8779	13.0858	11.4231	14.1746	12.8656	12.3762	12.8693	13.4128	13.3498	12.9203	12.657	11.4515	12.1103	12.4989	12.2882	13.2083	12.8613	12.7736	12.0399	14.028	12.2525	13.0196	13.5107	12.6033	13.0455	13.1819	13.2422	13.0288	14.1594	13.0783	12.7687	13.1093	12.3906	11.893	13.6537	12.5482	12.8962	13.9327	14.6956	13.3682	12.9815	13.5703	14.2246	13.3806
P02656	Apolipoprotein C-III (Apo-CIII) (ApoC-III) (Apolipoprotein C3)	13.1834	13.2099	13.394	12.1536	12.234	13.3374	11.7935	14.7274	13.388	13.2761	13.2744	13.6541	14.0898	13.4734	13.5362	12.325	12.6092	12.4815	12.8615	13.3889	13.58	13.5527	12.9538	14.9729	12.8663	13.4285	13.9353	13.1877	13.4346	13.7581	13.8513	13.6369	14.9927	14.0178	13.0221	13.1005	12.5452	12.1856	14.2199	12.9099	13.6031	14.504	14.1349	13.5232	13.1137	13.6707	14.6228	13.909
P02671	Fibrinogen alpha chain [Cleaved into: Fibrinopeptide A; Fibrinogen alpha chain]	12.9578	13.3979	12.4703	13.1002	12.9877	12.7835	14.3543	12.4979	12.4149	14.1438	12.646	12.3651	12.5554	12.7978	12.3017	12.6384	12.3946	12.2221	12.4797	12.891	12.3019	12.4267	12.3171	12.3935	12.6452	12.4015	12.199	12.084	12.1394	12.6214	12.1882	12.0624	12.3711	11.9888	12.5346	12.9668	12.3153	12.8574	12.0303	12.774	12.2983	12.3504	12.5037	12.1178	12.314	12.2107	12.506	12.3024
P02675	Fibrinogen beta chain [Cleaved into: Fibrinopeptide B; Fibrinogen beta chain]	11.4888	14.1508	11.9078	12.3462	12.7098	12.2546	16.3245	12.4165	11.5151	15.9493	12.2638	11.3748	11.6701	12.3277	11.5216	12.0799	12.0317	11.6965	12.1146	12.8165	11.567	11.7154	11.6033	11.3677	11.9121	11.94	11.9443	12.0201	11.9803	11.5767	11.3217	11.2807	11.4062	11.3945	11.849	12.1817	12.0523	12.0214	12.0161	11.9386	11.4905	11.2221	11.8046	11.5081	11.5817	11.8425	12.4326	12.1323
P02679	Fibrinogen gamma chain	11.4027	14.4678	12.4032	12.4484	13.0213	12.5908	16.7202	12.7204	11.4538	15.9759	12.4787	11.4691	12.1704	12.7597	11.396	12.1311	12.4832	11.9898	12.5183	13.1978	11.6015	11.9355	11.2688	11.9622	11.9733	12.2535	12.3014	12.127	12.0874	11.7904	11.4716	11.8538	11.3964	11.7519	11.9581	12.4092	12.3226	12.4425	12.3025	12.2048	11.7911	11.8007	12.0208	11.9053	12.102	11.8902	12.6919	12.5171
P02741	C-reactive protein [Cleaved into: C-reactive protein(1-205)]	15.7834	12.7251	13.6721	15.738	11.0873	13.791	15.5974	13.475	11.4844	13.3561	15.6974	12.2979	10.9081	12.1789	11.4343	11.0819	10.5155	12.4045	12.9308	12.534	11.2351	10.773	11.8481	11.14	12.1798	10.3671	11.0135	11.7614	11.9295	11.5559	11.931	11.2476	11.6423	11.5934	11.5537	11.0199	11.3941	12.4135	11.905	11.2992	11.205	11.0309	12.6776	11.7705	12.2672	12.8794	10.6573	11.9281
P02743	Serum amyloid P-component (SAP) (9.5S alpha-1-glycoprotein) [Cleaved into: Serum amyloid P-component(1-203)]	15.0334	13.9536	14.289	13.973	14.3473	15.1856	14.4166	14.4826	13.4621	13.7269	14.7427	14.9305	14.5072	14.4214	14.6801	14.0867	14.3245	14.599	14.3088	14.2156	14.6806	14.5036	13.6933	14.2527	14.4091	14.6391	14.3797	13.763	14.2729	14.208	14.0154	14.6015	14.6678	13.7183	14.5657	14.7791	14.0058	14.188	14.63	14.1095	14.5449	14.3298	14.7758	14.4332	14.6712	14.4785	14.7385	14.7068
P02745	Complement C1q subcomponent subunit A	13.3845	13.2841	13.5259	13.2356	13.1915	13.3502	13.3781	13.1965	13.3947	13.0099	12.9919	13.5233	13.4921	13.4036	13.472	13.8775	13.4179	13.3291	13.2412	13.5812	13.5634	13.297	13.4942	13.3976	13.7188	13.5722	13.6419	13.5759	13.5627	13.5482	13.5508	13.5726	13.7081	13.8214	13.4583	13.5232	13.2406	13.6836	13.8551	13.5922	13.682	13.6669	13.2599	13.5834	13.6568	13.3916	13.2704	13.4704
P02746	Complement C1q subcomponent subunit B	14.1768	14.4023	14.1175	13.8858	13.7499	13.8906	13.9566	13.8837	14.1475	13.6927	13.8398	14.2905	14.0473	14.186	14.1499	14.4199	14.1214	14.0505	13.8741	14.2941	14.2397	14.0961	14.4234	14.1271	14.3434	14.3691	14.099	14.268	14.2254	14.246	14.4477	14.3249	14.4815	14.1861	14.1027	14.1983	13.7911	14.3156	14.367	14.256	14.2733	14.1962	13.9976	14.4232	14.5166	14.2424	14.25	14.4409
P02747	Complement C1q subcomponent subunit C	14.3521	14.2982	14.1706	14.1638	13.948	14.1082	14.1917	14.0654	14.2544	13.9193	13.9966	14.3881	14.1108	14.3389	14.337	14.781	14.1182	14.1125	14.0416	14.42	14.4342	14.27	14.5054	14.2408	14.3518	14.4671	14.2667	14.4679	14.4828	14.3352	14.4011	14.3622	14.5789	14.4059	14.3508	14.2729	14.0068	14.4806	14.5815	14.2978	14.4127	14.3434	14.2191	14.4313	14.4217	14.2922	14.2472	14.3948
P02748	Complement component C9 [Cleaved into: Complement component C9a; Complement component C9b]	14.5376	13.1701	13.9328	13.4838	13.8882	13.7703	14.429	13.8653	13.7285	13.3035	14.5183	13.7013	13.727	14.18	12.7642	13.4732	13.5384	13.8665	13.4663	12.8787	14.1073	13.5992	13.4297	13.4173	13.8573	13.1252	13.1482	13.2779	13.2902	13.9276	13.6622	13.4962	13.885	13.7898	13.768	13.7308	13.3397	13.9738	13.4759	13.883	14.0365	13.7726	13.8102	13.7365	13.7888	14.2691	13.3314	13.7485
P02749	Beta-2-glycoprotein 1 (APC inhibitor) (Activated protein C-binding protein) (Anticardiolipin cofactor) (Apolipoprotein H) (Apo-H) (Beta-2-glycoprotein I) (B2GPI) (Beta(2)GPI)	13.8683	13.4304	13.519	13.2815	13.9241	13.0131	13.8482	13.7368	13.8911	13.4984	13.6135	13.9985	13.7747	13.9229	14.0206	13.6512	13.9545	13.6506	13.8293	13.7661	14.0632	13.8176	13.7451	13.9091	13.7779	14.032	13.8392	13.8062	13.7846	13.7034	13.7675	13.937	14.0706	13.6947	13.7665	13.7347	13.6741	13.8338	13.8811	13.6573	14.1737	13.9042	13.6453	13.7306	13.7856	13.7494	13.9746	13.9509
P02750	Leucine-rich alpha-2-glycoprotein (LRG)	14.6541	12.8988	13.3147	13.9843	13.5578	13.561	14.7325	13.3067	13.4979	13.1671	14.7361	12.6998	12.6283	13.1598	12.5578	12.5556	12.8769	13.4122	13.1055	12.9116	12.9053	12.7076	12.9641	12.6438	13.4509	12.8163	12.0854	12.6608	12.5958	13.4621	12.8375	12.5331	13.1992	13.2291	12.9218	12.5461	12.785	13.5112	12.6458	13.0188	13.1311	12.8713	12.889	12.7066	12.6839	13.4772	12.9511	12.9757
P02751	Fibronectin (FN) (Cold-insoluble globulin) (CIG) [Cleaved into: Anastellin; Ugl-Y1; Ugl-Y2; Ugl-Y3]	13.0092	12.8762	12.9829	12.5388	12.7421	13.008	12.9326	13.3165	13.1689	12.4198	13.3028	13.1532	13.2441	12.7596	13.4432	12.6875	13.4492	13.4097	12.6693	13.5996	13.3778	12.9987	12.6685	13.0443	12.4753	12.1873	13.2137	13.3607	13.3107	13.2805	13.2554	13.4876	13.4626	13.7782	13.4137	12.1394	12.9807	12.9231	13.5316	13.0902	13.2848	13.7027	13.4774	13.5236	13.2005	12.951	13.5369	13.1484
P02753	Retinol-binding protein 4 (Plasma retinol-binding protein) (PRBP) (RBP) [Cleaved into: Plasma retinol-binding protein(1-182); Plasma retinol-binding protein(1-181); Plasma retinol-binding protein(1-179); Plasma retinol-binding protein(1-176)]	12.5379	13.1601	12.6906	12.4372	13.4904	12.6377	12.6441	13.3208	13.2785	12.8336	12.8038	13.1445	13.3036	13.6821	13.6089	12.956	13.1971	13.1082	13.2598	12.9988	13.2151	13.1527	12.8231	13.4374	12.8103	13.3276	13.1469	13.1496	13.3031	13.2757	13.1174	13.6702	13.7065	13.3522	13.1806	13.8275	12.9549	13.6132	13.5611	13.0281	13.6671	13.5522	12.8152	13.0882	12.9876	13.2763	13.742	13.5418
P02760	Protein AMBP (Protein HC) [Cleaved into: Alpha-1-microglobulin (EC 1.6.2.-) (Alpha-1 microglycoprotein) (Complex-forming glycoprotein heterogeneous in charge); Inter-alpha-trypsin inhibitor light chain (ITI-LC) (Bikunin) (EDC1) (HI-30) (Uronic-acid-rich protein); Trypstatin]	13.0822	12.8649	12.798	12.8994	13.0687	13.0046	12.9036	12.8964	13.0783	12.571	12.9003	13.0082	13.0371	13.218	13.0661	12.6698	12.9301	13.0023	12.926	12.9846	13.2303	12.9473	13.0296	13.1055	12.847	13.1159	12.7483	12.4842	12.4666	13.1275	12.8938	13.0645	13.1983	13.0023	13.2193	13.2481	13.0066	13.3438	13.2128	13.2463	13.3744	13.2485	12.91	13.1266	13.0276	13.0145	13.113	13.0953
P02763	Alpha-1-acid glycoprotein 1 (AGP 1) (Orosomucoid-1) (OMD 1)	12.0613	9.44715	10.4494	11.3524	10.3215	12.327	11.1033	10.3235	11.342	11.6985	16.3158	10.8762	9.51817	9.51493	10.9651	10.5218	10.4065	10.7197	10.6066	10.5716	11.4758	11.1711	11.0404	9.89064	11.3119	10.4547	10.5332	10.1923	10.3685	11.2863	12.762	9.5466	11.1506	9.78143	11.1397	10.4806	10.9008	10.7572	10.4067	11.2496	11.4607	9.59909	11.0555	9.62264	10.1252	12.3819	10.5727	10.7884
P02765	Alpha-2-HS-glycoprotein (Alpha-2-Z-globulin) (Ba-alpha-2-glycoprotein) (Fetuin-A) [Cleaved into: Alpha-2-HS-glycoprotein chain A; Alpha-2-HS-glycoprotein chain B]	13.4407	13.5533	13.5604	13.7174	13.6609	13.8733	13.7859	13.7501	13.9131	13.6766	13.1164	14.3045	14.1853	14.0756	14.0951	14.1123	13.6524	14.0905	13.8151	14.2512	13.9308	13.6722	14.3204	14.2314	14.1738	14.1824	14.3099	14.5622	14.2279	14.5336	14.4471	14.1916	13.6442	14.1274	14.0123	13.9569	13.7843	14.1044	14.1421	14.0091	14.1067	14.275	14.0343	13.8192	13.7494	13.5846	14.1356	14.1072
P02766	Transthyretin (ATTR) (Prealbumin) (TBPA)	12.4621	12.9293	12.4399	12.3536	12.4929	12.7685	13.569	12.3953	11.9142	12.8453	12.2588	12.8373	13.0586	12.7245	12.4811	12.7304	12.7674	12.7731	12.5026	12.7042	12.9	12.6927	12.3109	12.8306	13.0682	12.9012	12.8919	12.866	13.1218	12.6454	13.0827	12.9653	12.8906	12.9291	12.5324	12.6135	12.7823	12.7292	12.6431	12.5741	12.9634	12.9534	12.8368	12.9325	12.915	12.8254	13.0421	12.7097
P02774	Vitamin D-binding protein (DBP) (VDB) (Gc protein-derived macrophage activating factor) (Gc-MAF) (GcMAF) (Gc-globulin) (Group-specific component) (Gc) (Vitamin D-binding protein-macrophage activating factor) (DBP-maf)	14.6679	13.9989	14.4729	13.8974	14.2093	14.5637	14.5519	14.4719	14.3825	14.1176	14.5685	14.5613	14.6627	14.3429	14.5189	14.4012	14.6015	14.4743	14.5192	14.4533	14.6191	14.5651	14.5552	14.7202	14.8414	14.7404	14.6267	14.6242	14.6435	14.8225	14.8774	14.8462	14.4092	14.3609	14.6097	14.4843	14.2812	14.5749	14.6871	14.4201	14.736	14.6335	14.3664	14.5908	14.3688	14.6025	14.6892	14.587
P02775	Platelet basic protein (PBP) (C-X-C motif chemokine 7) (Leukocyte-derived growth factor) (LDGF) (Macrophage-derived growth factor) (MDGF) (Small-inducible cytokine B7) [Cleaved into: Connective tissue-activating peptide III (CTAP-III) (LA-PF4) (Low-affinity platelet factor IV); TC-2; Connective tissue-activating peptide III(1-81) (CTAP-III(1-81)); Beta-thromboglobulin (Beta-TG); Neutrophil-activa…	14.9588	14.8537	14.2501	14.0024	14.4687	15.1405	12.8693	14.5239	14.917	14.1165	14.5312	14.4431	14.8321	14.5403	14.7955	14.6434	14.6472	15.1541	14.9611	14.8096	14.8288	14.5873	14.8704	15.2634	14.957	15.235	14.9931	15.0658	15.0779	15.6402	15.0239	14.8203	14.2296	14.9254	15.1496	15.0722	13.984	15.2657	14.9999	14.9284	14.965	14.5237	14.6268	14.3907	14.8569	14.5184	14.5928	14.7451
P02776	Platelet factor 4 (PF-4) (C-X-C motif chemokine 4) (Iroplact) (Oncostatin-A) [Cleaved into: Platelet factor 4, short form (Endothelial cell growth inhibitor)]	12.8971	12.9754	12.695	12.2134	13.8016	13.2424	12.4529	12.6893	12.8858	12.0341	12.7364	12.7917	13.3802	12.94	13.1968	13.0768	12.7978	13.5549	13.1323	13.0752	13.1857	13.057	13.0226	13.5726	12.9163	13.6498	12.9819	13.1588	13.5281	13.741	13.2356	13.1771	12.6326	13.2946	13.4025	13.3192	12.1325	13.2576	13.4399	13.1223	13.2702	13.0303	12.9517	12.5904	13.1978	12.7479	13.0427	12.9618
P02787	Serotransferrin (Transferrin) (Beta-1 metal-binding globulin) (Siderophilin)	10.6685	11.3473	11.7249	10.8541	11.5684	11.5092	11.3102	11.4561	11.6254	10.9957	11.5199	11.5242	11.8066	12.4456	11.1672	11.2538	11.6957	13.9192	11.3687	11.1885	11.5833	11.6243	12.5448	11.6961	11.4772	11.3519	11.5668	11.8732	12.3845	14.842	11.6486	11.5703	11.4533	14.4242	11.456	12.3247	11.0974	11.8406	11.9162	13.3569	11.5255	13.4738	11.3086	12.2736	11.7572	11.5272	12.2356	11.5403
P02788	Lactotransferrin (Lactoferrin) (EC 3.4.21.-) (Growth-inhibiting protein 12) (Talalactoferrin) [Cleaved into: Lactoferricin-H (Lfcin-H); Kaliocin-1; Lactoferroxin-A; Lactoferroxin-B; Lactoferroxin-C]	11.8766	12.824	13.1689	12.7098	13.2996	12.9542	13.5224	12.8209	12.4277	12.9651	12.7189	11.973	12.8591	12.4714	11.9567	12.7056	11.8626	12.5504	12.4647	11.8319	11.9525	12.8358	12.3685	12.6215	12.1566	11.8833	12.5428	12.6	12.0657	12.0976	11.9964	12.1136	11.9894	12.7097	12.6666	12.1232	12.8822	12.5605	12.4365	12.6267	12.4173	12.8516	12.1587	11.9152	12.5547	11.962	12.1971	12.8647
P02790	Hemopexin (Beta-1B-glycoprotein)	14.0507	13.6014	13.9721	13.721	13.8114	13.9939	14.0288	13.7539	13.9916	13.2159	13.8999	14.0714	14.043	13.9553	13.8778	13.7379	13.9649	14.1713	13.9647	14.0078	14.1324	13.94	14.0652	13.8973	14.0631	14.1583	13.7963	13.9943	13.9762	14.1146	14.0077	14.0736	14.2462	13.7931	14.0176	14.0634	13.543	14.3333	14.0546	14.0226	14.1644	14.2126	13.8413	13.8716	13.9466	14.228	13.8554	13.8586
P03950	Angiogenin (EC 3.1.27.-) (Ribonuclease 5) (RNase 5)	13.2791	13.4209	12.9129	12.537	14.1671	13.0212	14.3956	13.1765	13.1992	12.9925	12.8835	13.1275	13.106	13.5798	13.1869	13.0178	13.2417	13.0277	13.2559	12.7235	12.9964	13.0047	12.9858	13.1655	13.3367	13.0761	12.932	13.2003	12.9199	13.0206	12.8024	13.3081	13.4249	12.9899	13.0421	12.9382	13.1967	13.5809	12.9972	13.2992	13.0218	13.0348	12.8536	12.9218	13.0239	12.8738	13.2799	13.3086
P03951	Coagulation factor XI (FXI) (EC 3.4.21.27) (Plasma thromboplastin antecedent) (PTA) [Cleaved into: Coagulation factor XIa heavy chain; Coagulation factor XIa light chain]	12.8233	11.5749	12.0229	11.8957	12.3146	12.7863	12.7694	12.9072	12.5907	11.5734	12.8297	12.8915	12.6386	12.7876	12.5678	12.2837	12.7774	12.9524	12.2753	12.698	12.9444	12.3815	12.5806	12.7965	12.5764	12.9957	12.5417	12.4928	12.914	12.9215	12.744	12.9032	12.6932	12.3856	12.9955	12.4217	12.4389	11.9272	12.8357	12.6974	13.0701	12.3188	12.7257	12.7551	12.4314	12.3842	13.0462	12.5687
P03952	Plasma kallikrein (EC 3.4.21.34) (Fletcher factor) (Kininogenin) (Plasma prekallikrein) (PKK) [Cleaved into: Plasma kallikrein heavy chain; Plasma kallikrein light chain]	13.0914	13.1714	13.036	12.6507	13.0533	13.4125	13.1538	13.4319	13.3785	12.9232	13.1096	13.803	12.9327	13.5558	13.5335	13.2211	13.6695	13.9286	13.3611	13.5782	13.817	13.3949	13.7893	13.6042	13.0236	13.7716	13.59	13.6711	14.0132	13.9649	13.7872	13.935	13.5256	13.4343	13.5274	13.4686	13.2227	13.6443	13.9518	13.6662	13.1512	13.235	13.2449	13.7581	13.309	13.6928	14.1076	13.451
P04003	C4b-binding protein alpha chain (C4bp) (Proline-rich protein) (PRP)	13.8599	12.9206	12.8939	13.3149	13.0963	14.2178	13.1947	12.7889	13.2172	12.1523	13.7673	13.4448	13.1996	12.6836	13.585	13.0028	13.2227	13.828	12.8102	13.3835	13.2684	13.1352	13.307	12.9576	12.9407	13.2353	12.7955	12.6755	13.3696	13.6846	12.9805	12.9326	13.5552	12.7852	13.4552	13.5678	12.4952	14.0101	13.4799	13.7017	13.6203	13.0573	13.5023	12.5004	13.3981	13.6962	13.4326	13.2106
P04004	Vitronectin (VN) (S-protein) (Serum-spreading factor) (V75) [Cleaved into: Vitronectin V65 subunit; Vitronectin V10 subunit; Somatomedin-B]	13.4019	13.2603	13.1859	13.0554	13.0154	13.281	13.2842	13.3696	13.2492	12.5117	13.3744	13.5108	13.1489	13.1022	13.3082	13.1431	13.176	13.3566	13.2211	13.2516	13.2836	13.1268	13.4622	13.3797	13.4349	13.3118	13.3705	13.3482	13.0546	13.4982	13.2807	13.3458	13.3946	13.2521	13.3382	13.038	12.6151	13.0876	13.489	13.3076	13.4042	13.5054	13.4238	13.4171	13.5472	13.2363	13.2423	13.5066
P04040	Catalase (EC 1.11.1.6)	12.0172	12.6544	12.8901	11.4107	11.6383	11.9852	12.1583	11.8647	11.7307	12.882	12.0683	11.6931	11.6576	11.7273	12.3033	11.977	11.9981	11.6165	11.8871	11.7545	11.5553	11.7326	11.6927	11.871	11.7465	11.9387	11.8283	11.5476	11.6574	12.0387	11.8323	11.9899	11.8073	11.8975	12.3744	12.0698	13.488	11.7672	11.8358	11.9147	11.6512	11.528	12.2489	12.2473	11.6575	12.0289	11.7582	11.8001
P04066	Tissue alpha-L-fucosidase (EC 3.2.1.51) (Alpha-L-fucosidase I) (Alpha-L-fucoside fucohydrolase 1) (Alpha-L-fucosidase 1)	10.6882	11.4086	10.4012	11.1507	10.8724	10.9554	11.3611	11.4463	10.857	10.3979	11.0193	11.7731	11.0113	10.6962	10.4769	11.2858	10.39	10.6575	10.8701	11.0411	11.2718	11.4409	11.6153	11.6588	11.5099	11.0964	11.5268	11.173	11.5584	11.2394	11.7392	10.4254	11.1004	11.4236	11.4296	11.142	10.4644	11.5137	11.5888	11.2848	10.5273	11.3723	11.7504	11.2698	11.4251	11.1575	11.4603	11.3656
P04070	Vitamin K-dependent protein C (EC 3.4.21.69) (Anticoagulant protein C) (Autoprothrombin IIA) (Blood coagulation factor XIV) [Cleaved into: Vitamin K-dependent protein C light chain; Vitamin K-dependent protein C heavy chain; Activation peptide]	11.4101	11.1367	10.8461	10.6585	11.139	11.242	11.2111	11.2822	11.3028	10.9716	11.2495	11.5181	11.1994	10.8076	11.3706	11.0689	11.1375	11.3727	11.2544	11.3473	11.4401	11.2793	11.1995	11.3466	11.3867	11.475	11.3977	11.3159	11.4427	11.4072	11.4752	11.5049	11.4203	10.9403	11.5367	11.6847	11.2194	11.4214	11.3991	11.1941	11.3682	11.2049	11.2203	10.848	11.1201	11.4049	11.8227	11.2468
P04075	Fructose-bisphosphate aldolase A (EC 4.1.2.13) (Lung cancer antigen NY-LU-1) (Muscle-type aldolase)	12.7352	12.9795	13.167	13.0135	12.8466	12.7428	13.31	13.1243	12.8506	13.6494	12.903	12.7363	12.693	12.8486	12.7838	13.1346	12.9557	12.5927	12.7983	12.5825	13.4645	12.8962	12.7229	12.9143	12.8403	12.9182	12.933	12.8955	12.7569	12.536	12.7552	12.7662	12.7474	12.9824	12.8863	12.82	13.7993	12.4093	13.0771	12.7951	12.6256	12.6933	12.7748	12.8945	12.4556	12.8276	12.5642	12.7715
P04114	Apolipoprotein B-100 (Apo B-100) [Cleaved into: Apolipoprotein B-48 (Apo B-48)]	13.5402	14.0652	13.5447	13.0856	12.9617	13.0009	13.4546	13.256	13.4606	12.8691	13.1534	13.271	13.5188	12.8893	13.3533	12.913	13.1382	13.3629	13.4378	14.0851	13.4982	13.6071	12.9289	13.3499	13.2507	13.761	13.4493	13.7104	13.907	13.7169	13.4855	13.6981	13.4154	12.962	13.0797	13.8583	13.1141	13.3404	13.1904	12.92	13.4303	13.1767	13.4089	13.7621	13.5798	13.8256	14.0882	13.6513
P04179	Superoxide dismutase [Mn], mitochondrial (EC 1.15.1.1)	11.0314	10.6867	11.036	10.9436	10.9275	11.2996	10.9945	10.6628	10.7302	10.5619	11.8503	11.2307	10.9192	10.6695	11.3344	11.0146	11.4852	11.0596	10.9443	11.1961	11.2059	11.1348	11.6208	11.0843	11.4517	11.4158	11.2801	10.9229	11.2987	10.9384	10.838	11.278	11.5972	11.2035	11.1736	10.9872	11.5283	11.0857	11.2846	10.8339	10.8942	11.261	11.7674	11.1933	10.8248	11.3886	11.3288	11.1598
P04180	Phosphatidylcholine-sterol acyltransferase (EC 2.3.1.43) (1-alkyl-2-acetylglycerophosphocholine esterase) (EC 3.1.1.47) (Lecithin-cholesterol acyltransferase) (Phospholipid-cholesterol acyltransferase) (Platelet-activating factor acetylhydrolase) (PAF acetylhydrolase)	12.6675	12.3823	12.2251	12.0575	12.4504	12.4931	12.6012	12.4932	12.6995	12.4214	12.6287	12.5646	12.5547	12.543	12.6312	12.3937	12.6406	12.4854	12.5721	12.6955	12.4574	12.533	12.5282	12.3396	12.5968	12.5218	12.3613	12.7615	12.6271	12.6501	12.782	12.5303	12.8912	12.721	12.8399	12.4622	12.4817	12.8215	12.6805	12.9051	12.8088	12.8341	12.4217	12.4946	12.3823	12.4046	12.8613	12.4243
P04196	Histidine-rich glycoprotein (Histidine-proline-rich glycoprotein) (HPRG)	12.0012	11.3232	12.4081	11.8962	12.0559	12.4217	12.1294	12.1727	12.9113	12.2199	12.166	13.0079	12.4971	12.8777	12.6379	12.4441	12.5672	12.6354	12.6277	12.5902	13.0716	12.8261	12.7642	12.6827	13.2012	12.508	12.6065	13.0652	12.8333	13.1957	13.3452	13.404	12.6785	13.8822	12.8946	12.499	12.271	12.48	12.9361	12.9721	12.9148	12.9234	12.6371	13.0691	12.4632	12.5221	12.5419	12.5298
P04217	Alpha-1B-glycoprotein (Alpha-1-B glycoprotein)	13.6715	13.3647	13.8419	13.6399	13.5795	13.8537	13.7474	13.4285	13.895	13.1497	13.6013	13.8886	13.8613	13.9318	13.7222	13.5964	13.7878	13.9525	13.4516	13.9163	13.9233	13.6499	13.7426	13.8238	14.0158	13.4631	13.6205	13.8045	13.8478	13.9458	14.025	13.8746	14.0353	13.9929	13.8582	13.5994	13.4482	13.899	13.3689	13.9287	14.0575	13.8222	13.7929	13.7885	13.6526	13.9379	13.8491	13.6535
P04275	von Willebrand factor (vWF) [Cleaved into: von Willebrand antigen 2 (von Willebrand antigen II)]	12.83	13.2818	12.5244	12.7505	12.8085	12.3373	12.8147	12.5943	12.5218	12.7364	12.8316	12.1895	12.369	12.6806	12.5803	12.5001	12.4368	12.3683	12.3046	12.5	12.1829	12.4197	12.5445	12.029	11.9738	12.0244	11.71	12.0169	12.0402	12.0824	12.1566	12.3563	12.6585	12.5364	12.152	12.9825	12.421	12.8031	12.1396	12.2327	12.3615	12.7787	12.1321	12.8139	12.4812	12.4411	12.236	12.3206
P04278	Sex hormone-binding globulin (SHBG) (Sex steroid-binding protein) (SBP) (Testis-specific androgen-binding protein) (ABP) (Testosterone-estradiol-binding globulin) (TeBG) (Testosterone-estrogen-binding globulin)	11.6243	12.1157	12.2448	12.5393	12.3225	11.7455	12.5494	12.2616	13.1436	11.9472	11.9272	12.2739	11.7968	12.7258	12.2474	12.4598	12.4472	11.9099	12.6325	12.8717	13.0328	12.2774	12.6165	12.0266	13.1361	11.9195	11.6821	12.1811	12.7763	12.9089	13.1279	12.5729	12.3025	12.1708	12.6608	12.419	11.8417	12.8321	12.0508	12.3027	13.0707	11.9008	12.1115	12.1668	11.8496	12.4413	12.4087	11.6294
P04406	Glyceraldehyde-3-phosphate dehydrogenase (GAPDH) (EC 1.2.1.12) (Peptidyl-cysteine S-nitrosylase GAPDH) (EC 2.6.99.-)	12.9483	12.6751	13.5339	12.9822	12.792	12.7867	13.7372	12.8827	12.9731	13.5466	13.0623	12.2458	12.4275	12.2852	12.2842	12.9018	12.2184	12.4005	12.5406	12.1808	11.8073	12.1824	12.5193	12.3271	11.9962	12.5724	12.2308	12.4245	12.0588	12.3639	12.0282	12.4431	12.5431	12.1657	12.5051	12.8745	12.9106	12.2892	12.1763	12.6803	12.0418	12.0224	12.3924	11.8535	11.9478	12.1549	11.9781	12.2234
P05019	Insulin-like growth factor I (IGF-I) (Mechano growth factor) (MGF) (Somatomedin-C)	12.6583	12.3526	12.1951	12.0147	11.7164	12.2498	12.1493	12.19	12.0638	12.11	12.0338	12.3326	12.9698	12.5103	12.3807	12.5524	12.8842	12.1325	12.0401	12.5754	12.0529	12.3884	12.708	12.5434	12.818	12.6288	12.8695	12.9601	12.4019	12.7387	12.5898	12.7286	12.7612	12.6543	12.4982	12.1409	12.6574	12.0805	12.446	11.6452	11.9484	12.7779	12.2698	12.5375	12.275	12.5795	12.0419	12.6298
P05062	Fructose-bisphosphate aldolase B (EC 4.1.2.13) (Liver-type aldolase)	11.8208	11.9019	11.4504	11.5463	11.8186	11.6791	11.424	11.5635	11.7409	12.7073	13.9118	13.0335	11.7443	11.5374	12.1601	11.9629	12.228	11.9559	12.302	12.5799	11.934	12.0467	12.1845	12.5686	12.0449	12.0234	12.3259	11.8916	12.4519	11.8252	12.1292	12.4146	12.2915	11.9951	13.6005	11.8512	11.972	12.4266	12.9734	12.2661	12.3107	11.9239	13.5388	12.2173	12.0477	12.0952	12.1125	12.2403
P05067	Amyloid-beta precursor protein (APP) (ABPP) (APPI) (Alzheimer disease amyloid A4 protein homolog) (Alzheimer disease amyloid protein) (Amyloid precursor protein) (Amyloid-beta (A4) precursor protein) (Amyloid-beta A4 protein) (Cerebral vascular amyloid peptide) (CVAP) (PreA4) (Protease nexin-II) (PN-II) [Cleaved into: N-APP; Soluble APP-alpha (S-APP-alpha); Soluble APP-beta (S-APP-beta); C99 (Bet…	11.6682	11.5386	11.2225	11.0955	11.4074	11.4947	10.8701	11.234	11.6183	10.9106	11.4342	11.3758	11.6366	11.3799	11.5182	11.3991	11.3211	11.6925	11.5189	11.4814	11.5171	11.5958	11.7172	11.728	11.6506	11.668	11.4133	11.7048	11.7209	12.2414	11.6542	11.5827	11.1987	11.4318	11.7742	11.5271	10.7788	11.7432	11.7554	11.6087	11.6872	11.3782	11.4877	11.3418	11.5872	11.6191	11.7475	11.6099
P05090	Apolipoprotein D (Apo-D) (ApoD)	13.3655	13.2153	12.9482	12.8155	13.0633	12.5208	12.7865	12.9871	12.8068	12.6071	13.1233	13.1576	13.3757	13.2606	13.2195	12.7382	13.3371	12.8747	13.3363	13.664	13.4826	13.4035	12.6374	13.1245	13.0659	13.6527	13.2462	13.3515	13.4596	13.1492	13.1536	13.594	13.3098	13.0612	12.788	13.2214	13.3277	12.9889	12.9281	12.9274	12.9699	13.0579	12.9972	12.8885	12.8865	12.9869	13.6847	12.7366
P05109	Protein S100-A8 (Calgranulin-A) (Calprotectin L1L subunit) (Cystic fibrosis antigen) (CFAG) (Leukocyte L1 complex light chain) (Migration inhibitory factor-related protein 8) (MRP-8) (p8) (S100 calcium-binding protein A8) (Urinary stone protein band A)	13.1138	13.6314	13.8547	13.3595	13.8402	13.7332	14.8263	14.045	13.1681	14.0882	14.3804	11.7064	12.2355	12.6545	12.6108	13.6242	12.152	12.7697	12.8841	12.1456	12.1535	12.4925	11.5206	12.3015	12.1243	12.0489	12.9045	12.8363	12.4025	12.3234	12.465	12.5195	11.7967	11.9121	12.6451	12.5587	13.9461	12.3642	12.3299	12.7842	12.3382	12.0294	12.4482	11.8444	12.5399	12.9933	12.1894	13.1505
P05121	Plasminogen activator inhibitor 1 (PAI) (PAI-1) (Endothelial plasminogen activator inhibitor) (Serpin E1)	12.3514	12.527	11.9875	11.6382	11.8689	12.4631	11.4817	12.0578	11.9359	13.7094	12.1751	12.023	11.9431	12.3946	12.1368	12.2191	12.1961	12.6307	12.4055	12.1331	12.0019	12.0653	11.9139	12.395	12.1211	12.3016	12.3562	12.0762	12.152	12.5585	12.1831	12.1439	11.493	11.9682	12.318	12.682	12.7268	12.2981	12.3263	12.0945	12.237	12.0379	11.7546	12.3183	12.4202	12.0813	12.0604	12.165
P05154	Plasma serine protease inhibitor (Acrosomal serine protease inhibitor) (Plasminogen activator inhibitor 3) (PAI-3) (PAI3) (Protein C inhibitor) (PCI) (Serpin A5)	12.0058	11.5258	11.6205	11.1234	12.1943	12.1415	12.1364	11.9501	12.3568	11.6718	11.6912	12.6251	12.5735	12.4102	12.4442	11.9724	12.659	12.3947	12.5275	12.7717	12.5881	12.2871	12.077	12.6517	12.5866	12.4968	12.642	12.2533	12.5244	12.5791	12.3412	12.5069	12.823	12.0117	12.5131	11.8918	12.2895	12.2887	12.658	12.0774	12.762	12.5757	12.2208	12.5121	12.2647	12.7574	12.6502	12.7666
P05155	Plasma protease C1 inhibitor (C1 Inh) (C1Inh) (C1 esterase inhibitor) (C1-inhibiting factor) (Serpin G1)	13.0573	13.4259	13.0518	12.9967	13.1574	13.5299	13.2593	13.2686	13.4112	12.4615	13.7407	13.2959	13.4194	13.3292	13.3138	12.7386	13.3187	13.3062	13.3822	13.1693	13.5456	13.3724	12.874	13.4157	13.3393	13.3311	13.1952	12.9681	13.4742	13.4777	13.2857	13.4449	13.2609	12.8793	13.313	13.2781	13.0376	13.3811	13.3164	13.3428	13.5868	13.1002	13.0727	13.2489	13.3234	13.9259	13.4126	13.3662
P05156	Complement factor I (EC 3.4.21.45) (C3B/C4B inactivator) [Cleaved into: Complement factor I heavy chain; Complement factor I light chain]	14.0791	13.3228	13.3885	13.5379	13.453	14.0286	13.7923	13.6742	13.5478	13.1116	13.9856	13.8621	13.6477	13.6175	13.5573	13.3978	13.6891	13.9049	13.5647	13.7201	13.8002	13.5926	13.5301	13.7726	13.6025	13.679	13.5172	13.3861	13.6241	13.784	13.6593	13.536	13.7865	13.8605	13.8456	13.5426	13.3441	13.8372	13.9308	13.8822	13.9304	13.84	13.9341	13.792	13.8229	14.2044	13.739	13.6546
P05160	Coagulation factor XIII B chain (Fibrin-stabilizing factor B subunit) (Protein-glutamine gamma-glutamyltransferase B chain) (Transglutaminase B chain)	12.9262	12.6132	12.3763	12.2581	12.6066	12.6942	12.1837	12.6218	12.6317	12.334	12.406	12.974	12.7993	12.9079	12.7538	12.7226	12.7187	12.8277	12.8888	12.8552	12.8406	12.8623	12.8826	12.7225	12.8423	13.0762	12.6749	12.6434	13.0166	12.8217	12.9754	12.9884	12.7234	12.8924	12.6311	12.6467	12.4087	12.9215	12.9345	12.6044	13.1685	12.6904	12.6284	12.8598	12.8083	12.9827	12.6945	12.7713
P05164	Myeloperoxidase (MPO) (EC 1.11.2.2) [Cleaved into: Myeloperoxidase; 89 kDa myeloperoxidase; 84 kDa myeloperoxidase; Myeloperoxidase light chain; Myeloperoxidase heavy chain]	11.2052	11.9378	12.5726	12.6939	12.6228	12.2064	13.1791	12.166	11.4635	11.6214	12.1291	11.3627	12.2088	12.1435	11.1253	12.3418	11.4509	12.0239	11.5049	11.0646	11.4258	11.8948	11.3923	11.6454	11.3788	11.2931	11.8162	11.7065	11.4546	11.549	11.4609	11.6008	11.511	11.6416	12.1145	11.5439	11.689	11.8256	11.6818	11.8772	11.8238	12.0611	11.3442	11.483	12.0146	11.2447	11.7278	11.9844
P05362	Intercellular adhesion molecule 1 (ICAM-1) (Major group rhinovirus receptor) (CD antigen CD54)	12.1794	12.4173	12.4128	12.742	12.0835	12.152	12.3142	12.131	12.3294	11.7631	12.5404	12.5428	12.2827	12.1391	12.2749	12.415	12.0883	12.3385	12.2901	12.3323	12.1608	12.0874	12.1422	12.3281	12.4032	12.2218	12.1541	12.0804	12.203	12.1248	12.3072	12.3611	12.3848	12.4344	12.0501	12.0811	11.9245	12.1661	12.5229	12.3146	12.2082	12.5682	12.7414	12.3056	12.0773	12.209	12.1323	12.1959
P05452	Tetranectin (TN) (C-type lectin domain family 3 member B) (Plasminogen kringle 4-binding protein)	12.5383	12.6051	12.4051	12.3042	12.5246	12.7	12.7794	12.691	12.6599	12.6747	12.2155	13.2856	13.096	12.73	12.9207	13.0466	13.1019	12.9872	12.8237	13.1497	13.2579	13.1546	13.0424	13.1388	13.0443	13.3588	13.087	12.8873	13.0277	13.0829	13.3549	13.0573	13.0699	13.0308	12.8	12.4431	12.6752	12.8148	13.1696	12.8308	13.1449	13.0463	12.7529	13.1276	13.043	12.9723	12.951	12.8995
P05543	Thyroxine-binding globulin (Serpin A7) (T4-binding globulin)	13.0433	12.7558	13.2716	13.1074	13.0367	12.8247	13.2105	12.9632	13.1713	12.5598	12.9562	13.4424	13.0123	13.1013	13.0688	12.8146	12.9499	13.1295	12.9943	13.3455	13.4908	13.0709	13.1588	12.9464	13.2723	13.2571	13.0914	13.3093	13.1247	13.3243	13.2674	13.2343	13.1474	13.2388	13.3025	12.6419	12.969	13.2344	13.1034	13.3478	13.2855	13.3074	13.5493	13.3642	12.9442	13.0353	13.1119	13.0779
P05546	Heparin cofactor 2 (Heparin cofactor II) (HC-II) (Protease inhibitor leuserpin-2) (HLS2) (Serpin D1)	13.6243	13.15	13.427	12.8241	13.3947	13.8327	12.9522	13.8218	13.7635	12.6442	13.5348	13.7672	13.637	13.5906	13.5318	13.0462	13.5124	13.5996	13.4478	13.5635	13.4251	13.2679	13.6581	13.871	13.6378	13.6243	13.5052	13.4339	13.4746	13.6757	13.7685	13.7395	13.7538	13.588	13.7502	13.7818	13.0698	13.6215	13.824	13.5002	13.7941	13.8927	13.5305	13.1129	13.7115	13.8887	13.3327	13.7057
P05556	Integrin beta-1 (Fibronectin receptor subunit beta) (Glycoprotein IIa) (GPIIA) (VLA-4 subunit beta) (CD antigen CD29)	11.5633	11.9657	11.8437	11.9645	11.7506	11.6525	11.8257	11.7569	11.7912	11.6837	11.5688	12.152	11.9639	12.0521	11.8798	12.1258	11.8593	11.951	11.9451	12.3602	12.1262	11.9674	12.1784	12.1189	12.2399	11.9418	11.8494	12.1219	12.4598	11.8949	12.013	12.2785	11.9729	12.4256	12.0279	11.7245	11.7261	12.1296	12.2393	11.828	11.9844	12.1354	11.9058	12.1051	11.8549	11.8699	12.0296	11.6977
P06276	Cholinesterase (EC 3.1.1.8) (Acylcholine acylhydrolase) (Butyrylcholine esterase) (Choline esterase II) (Pseudocholinesterase)	12.5573	12.807	12.3017	11.8501	12.2571	12.4233	12.3521	12.4202	12.3174	12.1966	11.99	12.9606	12.5673	12.4561	12.6942	12.2659	12.954	12.7137	12.0345	12.7825	12.7858	12.6241	12.5443	12.7228	12.782	13.1844	12.7767	12.613	12.9643	12.6901	12.802	12.7103	12.7814	12.6353	12.6602	12.6595	12.4835	13.1802	13.1376	12.7919	12.6772	12.8492	12.7297	12.7937	12.6592	12.5386	12.8824	12.7418
P06681	Complement C2 (EC 3.4.21.43) (C3/C5 convertase) [Cleaved into: Complement C2b fragment; Complement C2a fragment]	13.0313	12.7504	12.6815	12.6307	12.5793	12.8759	12.8979	12.6726	12.8084	12.5102	13.0191	13.0437	12.8312	12.8656	12.8885	12.4742	12.8091	13.002	12.6203	12.8496	13.0003	12.8216	12.762	12.9194	12.8798	12.8412	12.6677	12.8229	12.8971	13.0622	12.9236	12.9595	13.0646	12.7031	12.9521	12.7445	12.476	13.0663	13.1207	13.006	13.033	12.9449	12.9676	12.9241	12.9411	13.1212	12.8652	12.9264
P06702	Protein S100-A9 (Calgranulin-B) (Calprotectin L1H subunit) (Leukocyte L1 complex heavy chain) (Migration inhibitory factor-related protein 14) (MRP-14) (p14) (S100 calcium-binding protein A9)	12.4849	12.9748	13.6805	12.7533	13.0481	13.0372	14.0915	13.385	12.2786	12.9066	13.9569	11.1033	11.6283	12.0943	12.0579	12.7665	11.6157	12.2877	12.264	11.4371	11.2727	11.7306	11.233	11.6363	11.4447	11.4367	12.2741	12.1543	11.8421	11.6811	11.6204	11.8608	11.2156	11.191	12.1121	12.1857	13.2474	11.8546	11.6691	12.1681	11.6534	11.3783	12.0264	11.2683	11.8408	12.4255	11.713	12.5109
P06727	Apolipoprotein A-IV (Apo-AIV) (ApoA-IV) (Apolipoprotein A4)	13.8202	13.4757	13.4331	13.7053	14.5644	13.858	14.1474	13.7724	13.9022	14.3942	13.4646	14.5132	14.2262	14.4556	14.1375	14.3875	14.1884	14.1561	14.5975	14.2094	14.4102	14.5644	14.709	15.0492	14.4242	14.7976	14.627	14.6347	13.9211	14.5597	14.6776	14.5434	14.2373	14.4608	14.359	13.6862	13.9611	14.2488	14.4062	13.9468	14.5996	14.716	13.895	14.4287	14.1534	14.3009	14.578	14.5818
P06732	Creatine kinase M-type (EC 2.7.3.2) (Creatine kinase M chain) (Creatine phosphokinase M-type) (CPK-M) (M-CK)	10.9495	13.4127	11.0015	10.7367	11.0398	10.7986	11.1579	11.8342	10.9002	11.6686	10.7405	11.9449	11.3746	12.4872	11.5431	11.6269	12.4317	11.3442	11.7788	11.1052	12.7155	12.1921	11.6445	11.7338	11.7053	12.0484	11.6396	12.1634	12.0566	11.367	11.2202	11.4583	11.687	11.4952	11.2966	11.149	13.051	11.1889	12.4269	10.6617	11.3658	12.4656	11.1103	11.6927	11.352	11.6128	11.6671	11.9165
P06733	Alpha-enolase (EC 4.2.1.11) (2-phospho-D-glycerate hydro-lyase) (C-myc promoter-binding protein) (Enolase 1) (MBP-1) (MPB-1) (Non-neural enolase) (NNE) (Phosphopyruvate hydratase) (Plasminogen-binding protein)	13.3192	12.8685	13.1592	13.303	12.7992	12.6314	13.5333	12.738	12.4118	13.1511	12.7243	13.0685	12.2016	12.2213	12.1362	12.7219	12.1229	12.2505	12.2468	12.1075	12.103	12.2514	12.5606	12.2702	12.1459	12.152	12.3068	12.1991	12.1196	12.3685	12.2581	12.1212	13.2059	12.0114	12.369	12.5173	13.1836	12.1076	12.0938	12.4492	12.2733	11.8243	13.0827	11.7975	12.0005	12.2295	12.0808	12.2018
P06744	Glucose-6-phosphate isomerase (GPI) (EC 5.3.1.9) (Autocrine motility factor) (AMF) (Neuroleukin) (NLK) (Phosphoglucose isomerase) (PGI) (Phosphohexose isomerase) (PHI) (Sperm antigen 36) (SA-36)	11.1167	11.6249	12.1967	11.1046	11.5603	11.4518	12.183	11.2156	11.323	12.0337	11.8227	10.7998	10.4215	11.174	10.9474	11.4499	10.9992	11.2228	10.9437	10.8901	10.7919	10.8216	10.5687	11.0292	10.7079	10.7456	11.208	10.8044	10.9756	10.8347	10.8951	11.2714	10.7854	10.9345	11.1371	11.1782	12.1169	10.9522	10.7747	11.3797	10.7619	10.8753	11.3536	10.7567	10.9792	10.7279	10.5054	10.933
P07148	Fatty acid-binding protein, liver (Fatty acid-binding protein 1) (Liver-type fatty acid-binding protein) (L-FABP)	11.148	15.3214	10.7033	11.0885	11.6462	10.5817	10.9802	10.6746	10.9328	14.3929	11.9718	10.9697	10.4501	10.9588	11.2509	11.0337	10.5695	10.922	10.8807	10.6856	10.9747	10.8097	11.0163	11.2293	10.8951	10.6934	10.6391	10.5201	10.4529	10.8384	10.9738	10.6579	11.0253	10.807	11.0993	10.8668	11.4318	10.7227	10.3353	11.0699	11.0971	11.1287	10.9616	10.7424	10.6048	11.1133	10.7237	11.0937
P07195	L-lactate dehydrogenase B chain (LDH-B) (EC 1.1.1.27) (LDH heart subunit) (LDH-H) (Renal carcinoma antigen NY-REN-46)	12.2059	12.8047	12.368	12.6243	12.3831	12.2214	12.6163	12.523	12.3281	12.8394	12.2803	12.446	12.3561	12.6709	12.377	12.3091	12.6565	12.4156	12.237	12.2625	12.9487	12.5144	12.4297	12.1796	12.3548	12.6289	12.2895	12.4979	12.7093	12.4865	12.4367	12.6308	12.347	12.7763	12.2151	12.5326	13.0254	12.5635	12.5515	12.5414	12.3689	12.4824	12.0996	12.9534	12.2283	11.8619	12.3366	12.2594
P07225	Vitamin K-dependent protein S	13.302	13.152	12.8612	12.6662	12.9502	13.4295	12.8747	12.834	12.977	12.3964	13.1829	13.2773	13.1133	12.5046	13.2622	12.9161	13.1686	13.4227	13.0881	13.0327	13.4656	13.1327	13.3177	13.0969	12.8884	13.3477	13.1022	12.716	13.1412	13.4031	13.0277	12.9539	13.366	12.6485	13.2538	13.2093	12.7038	13.4428	13.4435	13.2044	13.3262	13.1765	13.2359	12.5656	13.229	13.4808	13.3507	13.1793
P07237	Protein disulfide-isomerase (PDI) (EC 5.3.4.1) (Cellular thyroid hormone-binding protein) (Prolyl 4-hydroxylase subunit beta) (p55)	11.3956	11.1743	11.0796	11.2545	10.9921	11.0842	11.5206	11.3243	10.9891	11.3975	11.4956	11.4099	11.142	11.1473	10.9849	10.7472	11.1134	11.1512	11.5239	11.394	11.0458	10.9649	11.1479	11.1443	11.0557	11.0505	11.1322	11.2568	11.207	11.0506	11.1581	11.3639	11.1802	11.0479	10.9683	10.8241	11.2727	11.1822	11.2155	11.0091	11.0989	11.2742	11.1566	11.1276	10.957	11.2846	11.037	11.0492
P07307	Asialoglycoprotein receptor 2 (ASGP-R 2) (ASGPR 2) (C-type lectin domain family 4 member H2) (Hepatic lectin H2) (HL-2)	10.7647	10.015	10.7192	11.7847	11.4752	10.8835	10.9274	10.6022	11.2625	10.813	10.8495	10.4834	10.6731	11.1504	10.8897	10.5064	10.8889	10.607	11.3798	10.6383	11.0337	10.616	10.8782	10.7511	10.8869	10.8457	10.6546	10.8226	10.7662	10.6363	10.9	10.9881	10.9491	10.4481	10.6378	11.0077	10.3945	11.1507	10.6598	10.8981	11.0215	10.989	10.3068	10.6767	10.6288	10.7644	10.5951	10.8265
P07333	Macrophage colony-stimulating factor 1 receptor (CSF-1 receptor) (CSF-1-R) (CSF-1R) (M-CSF-R) (EC 2.7.10.1) (Proto-oncogene c-Fms) (CD antigen CD115)	10.0058	10.3474	10.2742	10.2606	10.0885	9.77467	10.3031	9.8637	10.4174	9.95425	10.4153	10.588	10.4003	10.3994	10.2579	10.0968	10.1661	9.99149	10.1627	10.7304	10.5933	10.2334	10.3113	10.5557	10.3519	9.88048	10.0574	10.6608	10.4651	10.3078	10.4434	10.4602	10.4349	10.6185	10.1774	10.0596	10.1311	10.3574	10.4114	9.96645	10.2623	10.6323	10.4281	10.3187	10.3506	10.5348	9.72667	9.72517
P07339	Cathepsin D (EC 3.4.23.5) [Cleaved into: Cathepsin D light chain; Cathepsin D heavy chain]	12.4088	12.6049	12.4743	12.7464	12.4527	12.7219	12.6872	12.6357	12.0544	12.1034	12.484	12.7554	12.2809	12.1146	12.4393	12.1567	12.6897	12.5095	12.2152	12.4149	12.3862	12.2639	12.464	12.5958	12.4916	12.7117	12.1964	12.2546	12.3449	12.4618	12.2372	12.031	12.6475	12.4941	12.4308	12.0529	12.1782	13.0434	12.457	12.3294	12.3097	12.5838	12.6095	12.5536	12.6695	12.4138	12.5173	12.5612
P07357	Complement component C8 alpha chain (Complement component 8 subunit alpha)	13.3626	12.8299	12.633	12.8086	12.9035	13.1349	13.1728	12.9198	12.8778	12.3801	13.1791	13.2261	13.0574	13.047	13.0519	13.0585	12.9575	13.4572	13.0592	13.0016	13.116	12.848	13.0329	12.7954	13.0995	12.9331	12.7636	12.9178	13.1452	13.1377	13.2219	13.0922	13.0249	12.7635	13.0065	12.6765	12.7575	13.1921	13.0452	13.0874	13.0683	13.0168	12.99	13.1667	13.0936	13.3945	13.0451	12.9848
P07358	Complement component C8 beta chain (Complement component 8 subunit beta)	12.7138	12.376	12.1113	12.3074	12.3992	12.6218	12.7127	12.4501	12.493	11.8754	12.8172	12.79	12.6201	12.5664	12.6306	12.5423	12.5712	12.9354	12.5618	12.5586	12.6656	12.419	12.5903	12.3263	12.7607	12.4929	12.322	12.4991	12.7043	12.7437	12.8236	12.6202	12.5601	12.3313	12.6122	12.2492	12.3341	12.7845	12.6963	12.7121	12.6373	12.6572	12.5253	12.642	12.5787	12.9212	12.6451	12.5188
P07359	Platelet glycoprotein Ib alpha chain (GP-Ib alpha) (GPIb-alpha) (GPIbA) (Glycoprotein Ibalpha) (Antigen CD42b-alpha) (CD antigen CD42b) [Cleaved into: Glycocalicin]	12.7292	13.1111	13.2474	13.4263	13.347	13.1373	12.6424	13.2418	13.397	12.9774	13.0243	12.6263	13.3459	13.1801	12.9684	13.403	13.1236	13.6249	13.1607	13.1318	13.1666	13.1984	12.8874	13.2111	13.137	13.4975	13.4217	13.3063	13.0798	13.3513	13.0801	13.1681	12.8918	12.878	13.2785	13.3623	13.0239	13.1746	12.9606	13.1364	13.1109	12.7029	13.0447	13.0363	13.3759	13.0645	13.4367	13.4722
P07360	Complement component C8 gamma chain	13.6113	13.0596	13.0214	13.2025	13.2503	13.3211	13.5129	13.3077	13.2104	12.835	13.2898	13.5876	13.341	13.4358	13.4457	13.314	13.4057	13.8441	13.3155	13.3803	13.5175	12.9726	13.3331	13.2677	13.5471	13.1286	13.042	13.2265	13.5348	13.4874	13.5014	13.4355	13.4399	13.2025	13.3591	13.0182	13.1481	13.5336	13.4788	13.4989	13.3485	13.3282	13.3778	13.3864	13.3925	13.5557	13.4369	13.3026
P07602	Prosaposin (Proactivator polypeptide) [Cleaved into: Saposin-A (Protein A); Saposin-B-Val; Saposin-B (Cerebroside sulfate activator) (CSAct) (Dispersin) (Sphingolipid activator protein 1) (SAP-1) (Sulfatide/GM1 activator); Saposin-C (A1 activator) (Co-beta-glucosidase) (Glucosylceramidase activator) (Sphingolipid activator protein 2) (SAP-2); Saposin-D (Component C) (Protein C)]	10.742	10.2564	10.8248	10.048	10.386	9.69782	9.47602	9.53924	9.65542	10.03	10.1116	9.90269	10.5076	10.6585	10.2516	9.91052	10.0374	9.55337	9.89134	10.0453	9.82165	9.85761	10.0971	10.7122	10.1048	10.3118	9.78593	9.85103	9.41143	10.1395	10.0023	10.4913	9.9093	10.4341	9.65281	9.77273	9.93325	10.8185	10.3234	9.32586	10.0736	9.87774	10.0629	9.94823	10.0852	10.1481	9.71119	9.61798
P07737	Profilin-1 (Epididymis tissue protein Li 184a) (Profilin I)	12.3502	12.5969	13.1023	13.253	13.1552	13.4921	13.4868	13.9144	13.041	13.4055	13.4542	12.1005	13.2022	12.0179	12.0661	13.5273	13.1954	13.3528	12.6132	12.1111	11.7746	12.7169	12.2311	12.8373	12.2143	12.4035	13.432	12.3628	12.0438	12.4179	11.9858	12.1597	11.8869	11.7415	13.2037	13.3586	13.0619	12.5361	11.8859	13.4996	12.254	11.8717	12.0203	11.5282	12.9275	12.0228	12.6493	12.5302
P07942	Laminin subunit beta-1 (Laminin B1 chain) (Laminin-1 subunit beta) (Laminin-10 subunit beta) (Laminin-12 subunit beta) (Laminin-2 subunit beta) (Laminin-6 subunit beta) (Laminin-8 subunit beta)	10.8058	11.1021	11.1846	11.0365	10.9582	10.5934	11.1135	10.7215	10.6866	11.1071	11.2376	10.6976	11.09	11.2709	10.8638	10.6616	11.0972	10.9534	11.0437	11.3576	11.2138	11.0753	10.9862	11.0114	10.8445	11.0179	10.8489	11.0069	11.1943	11.243	11.2114	11.2519	10.7186	11.6446	10.6581	10.9966	10.8198	11.0443	11.1473	10.8751	11.0986	11.0906	11.091	11.1694	10.9392	11.0742	10.9911	10.8518
P07996	Thrombospondin-1 (Glycoprotein G)	11.7221	12.8607	12.2826	12.1341	12.1388	12.8979	11.8021	12.7816	12.3694	12.1806	12.2072	12.8451	13.0829	12.706	12.7425	13.1414	12.8061	13.3062	12.4743	12.8115	12.773	12.6927	12.8637	13.1401	12.8989	13.2967	12.8098	13.158	13.1911	13.3954	13.1048	12.6856	12.5725	13.1069	13.225	12.6262	12.0944	12.8809	13.2776	12.2302	13.0746	12.9669	12.757	12.7324	12.9694	12.4851	12.7405	12.9235
P07998	Ribonuclease pancreatic (EC 4.6.1.18) (HP-RNase) (RIB-1) (RNase UpI-1) (Ribonuclease 1) (RNase 1) (Ribonuclease A) (RNase A)	12.483	11.6676	11.4118	12.6028	13.3995	11.5836	11.8872	11.5948	12.5653	12.205	12.1116	11.8245	11.8685	12.2292	12.5176	11.9999	12.021	11.8986	12.2156	12.1142	11.9365	11.922	11.7062	12.152	11.7961	11.7774	11.7572	11.806	11.7148	11.721	11.7521	11.9913	12.5223	12.2193	11.5169	12.288	11.999	12.3766	11.8518	12.2231	12.2496	12.3839	11.5279	11.7463	12.1573	11.7374	11.8587	11.978
P08123	Collagen alpha-2(I) chain (Alpha-2 type I collagen)	11.4867	11.6547	11.7642	11.4946	15.0571	11.2726	11.8104	11.1491	11.5503	11.9752	11.1997	11.0344	10.703	11.3706	11.36	10.9733	12.0168	11.7697	12.1763	11.6153	11.5597	11.356	11.1468	10.6617	10.9064	11.1252	11.391	11.4561	11.1625	10.9682	11.5155	10.5329	11.6466	11.3867	10.8941	11.3689	11.3502	11.4415	11.5982	12.0502	11.4593	11.4827	11.5337	10.9595	10.8376	11.0412	11.634	12.241
P08185	Corticosteroid-binding globulin (CBG) (Serpin A6) (Transcortin)	13.4207	13.2402	13.1182	13.2146	12.961	13.5023	13.4826	13.3977	13.5767	12.821	13.6242	13.5332	13.38	13.8104	13.443	13.2887	13.4873	13.8725	13.3574	13.533	13.5213	13.628	13.8805	13.276	13.7142	13.863	13.5272	13.5932	14.1237	13.8336	13.7817	13.7999	13.3445	13.4454	13.4374	13.3574	13.1128	13.6042	13.3218	13.6738	13.4499	13.422	13.2165	13.3873	13.1766	13.8291	13.7049	13.4129
P08195	4F2 cell-surface antigen heavy chain (4F2hc) (4F2 heavy chain antigen) (Lymphocyte activation antigen 4F2 large subunit) (Solute carrier family 3 member 2) (CD antigen CD98)	11.5357	11.5829	11.2751	11.4722	11.5855	11.6529	11.6504	11.8026	11.5237	11.3791	11.6057	11.8671	11.8876	11.9187	11.8095	11.7719	11.8353	11.6427	11.8655	11.8985	12.1332	11.9208	12.1688	11.9972	12.0242	12.1547	11.8106	12.0172	11.9028	11.8942	11.9312	12.1249	11.9334	11.7802	11.6137	11.7174	11.7177	11.7615	12.0243	11.677	11.8474	11.7756	11.9051	12.0377	11.7444	11.7263	11.9222	11.7808
P08253	72 kDa type IV collagenase (EC 3.4.24.24) (72 kDa gelatinase) (Gelatinase A) (Matrix metalloproteinase-2) (MMP-2) (TBE-1) [Cleaved into: PEX]	12.0423	11.6615	11.9907	12.2331	12.0752	11.7097	12.0845	11.8833	11.963	11.9817	11.8358	12.3042	12.0202	12.4385	12.2183	11.9771	12.1873	11.9246	12.1413	12.0724	12.3214	12.2857	12.3766	12.2831	12.3032	12.0537	12.2457	12.2821	12.2352	12.405	12.5589	12.3468	12.2521	12.4203	12.0628	11.9886	12.0378	12.1196	12.3173	12.1997	12.1555	12.1671	11.8829	12.2734	11.9068	12.085	12.0994	11.9489
P08294	Extracellular superoxide dismutase [Cu-Zn] (EC-SOD) (EC 1.15.1.1)	11.0373	11.7115	11.2216	11.7825	12.0863	11.7762	12.6731	11.253	11.769	11.4164	11.995	11.7698	11.4313	11.6774	11.5564	11.3245	10.6934	11.1135	11.687	11.9483	12.2052	11.8878	11.4178	11.6077	11.69	11.3006	11.2383	11.8299	12.0381	11.6414	11.9999	11.575	11.5303	12.2453	11.3944	11.2481	11.3733	11.7301	11.7514	11.5207	11.891	11.4756	11.4428	11.6334	11.3923	11.7331	11.5825	11.0969
P08519	Apolipoprotein(a) (Apo(a)) (Lp(a)) (EC 3.4.21.-)	12.5896	11.4214	11.183	11.6219	13.7541	13.4544	11.2909	13.0557	11.2088	11.0819	11.364	14.5174	11.5886	10.9168	12.0811	11.3524	12.5451	11.3235	11.6536	11.1754	13.1317	11.5734	11.6979	13.6406	13.292	13.1053	13.6358	12.8422	14.1533	14.0087	11.4186	10.9703	13.8763	13.6461	12.5961	13.1559	11.5213	11.3635	12.0588	13.655	13.9299	14.2567	11.4977	11.0653	11.1751	11.6608	11.4629	12.8715
P08571	Monocyte differentiation antigen CD14 (Myeloid cell-specific leucine-rich glycoprotein) (CD antigen CD14) [Cleaved into: Monocyte differentiation antigen CD14, urinary form; Monocyte differentiation antigen CD14, membrane-bound form]	12.2596	12.0464	11.9627	12.3292	11.8341	11.9777	12.1179	11.9253	11.9972	12.1042	12.238	12.1021	12.0308	12.1984	12.0677	11.7863	11.9448	12.101	12.1048	11.9752	12.2249	11.9443	12.148	11.7954	12.1015	12.0892	11.7183	12.0478	12.0959	12.0899	12.1946	12.0604	12.1278	11.8019	11.9541	12.0278	11.9885	12.257	11.7692	11.9782	12.0778	11.7937	11.9941	11.9268	11.8079	12.0538	11.8923	12.1284
P08603	Complement factor H (H factor 1)	14.5763	13.8129	14.1385	13.7484	13.8428	14.385	13.9307	14.2756	13.8961	13.4558	14.1118	14.4565	13.9655	14.2695	14.1379	14.0872	14.3546	14.2596	13.9611	14.0459	14.3195	13.9152	14.1053	14.0975	14.1393	14.1915	14.0815	13.6525	14.0811	14.2983	14.153	14.1945	14.23	14.0052	14.1739	13.8959	13.7721	14.1007	14.3048	14.3317	14.4407	14.2687	14.1676	14.4331	14.2535	14.3084	14.1099	14.1644
P08697	Alpha-2-antiplasmin (Alpha-2-AP) (Alpha-2-plasmin inhibitor) (Alpha-2-PI) (Serpin F2)	12.9741	12.7408	12.7037	12.574	12.5435	12.7011	13.3914	12.8265	12.9832	12.0884	13.0475	12.8539	12.7705	12.9461	12.8302	12.6865	12.9579	12.9998	12.5179	12.9175	13.0953	12.7745	13.1124	13.0545	13.0296	13.2834	13.2351	13.2992	13.0886	13.1162	13.2581	13.1396	13.2605	12.8698	12.9308	12.7969	12.8857	13.0268	13.1697	13.129	12.9892	13.0296	12.8047	12.9985	12.6336	13.1336	13.0463	12.9056
P08709	Coagulation factor VII (EC 3.4.21.21) (Proconvertin) (Serum prothrombin conversion accelerator) (SPCA) (Eptacog alfa) [Cleaved into: Factor VII light chain; Factor VII heavy chain]	11.23	10.9563	10.8088	10.6392	11.0705	10.9267	11.1144	10.6966	11.2262	10.6159	11.028	11.0524	10.8811	10.5948	10.9091	10.7631	11.0492	11.126	11.1001	11.4777	11.2207	11.276	11.058	11.0476	10.9709	11.251	11.2789	11.2603	11.194	11.2132	11.3448	11.1267	10.9699	10.9469	10.6723	11.1828	10.9496	10.8035	11.0039	11.1247	11.4152	10.9821	10.8178	10.6431	10.6209	11.0857	11.1471	10.9648
P09172	Dopamine beta-hydroxylase (EC 1.14.17.1) (Dopamine beta-monooxygenase) [Cleaved into: Soluble dopamine beta-hydroxylase]	11.9319	12.1638	12.0123	11.902	12.152	11.9844	11.7381	12.5889	13.0127	12.133	12.4143	12.6497	12.2684	12.3229	11.7894	12.4733	11.778	12.2539	12.5734	11.3262	12.6335	12.4135	11.75	13.2125	13.7091	12.2163	12.2638	13.074	12.1177	13.1346	11.5813	12.9889	12.1869	13.1627	11.7314	12.2931	11.861	12.3432	12.2488	12.0826	12.7464	12.8768	11.1916	12.9807	12.4562	12.1062	12.2688	12.1353
P09486	SPARC (Basement-membrane protein 40) (BM-40) (Osteonectin) (ON) (Secreted protein acidic and rich in cysteine)	12.6893	12.4704	11.9836	11.9375	12.2646	12.7689	11.4138	12.2897	12.5685	12.0434	12.1914	12.3238	12.4464	12.3292	12.5082	12.4006	12.4181	12.8909	12.5905	12.4265	12.4183	12.4222	12.4945	12.8944	12.4894	12.9951	12.65	12.4989	12.5875	13.2456	12.707	12.453	12.0511	12.4074	12.5389	12.74	11.939	12.6699	12.602	12.6507	12.7087	11.8902	12.4728	12.3081	12.6937	12.2241	12.2702	12.4121
P09871	Complement C1s subcomponent (EC 3.4.21.42) (C1 esterase) (Complement component 1 subcomponent s) [Cleaved into: Complement C1s subcomponent heavy chain; Complement C1s subcomponent light chain]	12.8885	12.7662	12.6702	12.5607	12.5893	12.6204	12.7636	12.8466	12.5993	12.2711	12.8776	12.7697	12.7289	12.8229	12.7152	12.7087	12.6439	12.7181	12.6579	12.8086	12.8195	12.6849	12.7961	12.6694	12.8069	12.9035	12.7003	12.7963	12.7983	12.8425	12.8476	12.8511	12.8943	12.7698	12.7462	12.8129	12.4519	12.9692	12.9334	12.7281	12.8755	12.8125	12.6871	12.8642	12.9278	12.888	12.798	12.9015
P09960	Leukotriene A-4 hydrolase (LTA-4 hydrolase) (EC 3.3.2.6) (Leukotriene A(4) hydrolase) (Tripeptide aminopeptidase LTA4H) (EC 3.4.11.4)	11.5489	12.0406	12.0847	11.4224	11.6796	11.7518	12.3008	12.6371	11.4262	12.0773	11.9594	11.7437	11.8836	11.8219	12.0637	12.0562	11.6956	11.5231	11.792	11.8342	11.7163	11.6403	11.6561	11.84	11.5686	11.6054	11.6705	11.6827	11.7639	11.6603	11.5759	11.8471	11.7279	12.0674	12.0563	11.7916	12.1131	11.6613	12.0117	11.9171	11.726	11.8821	11.8801	11.9326	11.6495	11.9031	11.5745	11.5909
P0C0L4	Complement C4-A (Acidic complement C4) (C3 and PZP-like alpha-2-macroglobulin domain-containing protein 2) [Cleaved into: Complement C4 beta chain; Complement C4-A alpha chain; C4a anaphylatoxin; C4b-A; C4d-A; Complement C4 gamma chain]	14.4204	13.3266	14.6274	13.7894	14.3549	14.6237	14.2942	14.0796	14.3176	12.7033	13.3997	14.27	13.5504	14.2317	14.6524	13.5898	14.5128	14.5162	13.8907	14.5469	14.6023	13.954	13.8389	14.5689	14.3343	14.7396	14.1677	13.4209	14.1632	14.7805	14.5019	14.1848	14.822	13.3654	14.1532	13.5996	14.0768	14.0849	14.2613	14.3658	14.4623	15.0399	13.6146	14.0677	14.2287	14.5122	14.1246	13.5748
P0C0L5	Complement C4-B (Basic complement C4) (C3 and PZP-like alpha-2-macroglobulin domain-containing protein 3) [Cleaved into: Complement C4 beta chain; Complement C4-B alpha chain; C4a anaphylatoxin; C4b-B; C4d-B; Complement C4 gamma chain]	12.3949	12.8171	11.734	11.9336	11.9531	12.4102	11.9203	13.1641	12.5661	11.8537	12.2361	12.2597	13.0726	12.8909	12.3368	12.1587	12.2281	12.3953	12.4727	12.8158	13.0643	12.7203	12.2274	12.1435	12.3198	12.5142	12.1004	11.3986	12.129	12.8182	12.0784	12.5125	12.6044	12.5581	12.4866	12.2635	12.4146	12.4543	12.9622	12.4883	13.0011	12.4572	12.3167	12.9666	12.0683	12.3621	13.0152	13.3425
P0DJI8	Serum amyloid A-1 protein (SAA) [Cleaved into: Amyloid protein A (Amyloid fibril protein AA); Serum amyloid protein A(2-104); Serum amyloid protein A(3-104); Serum amyloid protein A(2-103); Serum amyloid protein A(2-102); Serum amyloid protein A(4-101)]	15.5437	12.5028	12.8259	15.1396	10.7503	12.5427	13.8048	13.6389	12.3405	12.4387	15.9908	12.7288	12.0017	12.049	12.4465	12.1283	10.65	10.4092	12.0065	12.109	12.3314	12.0642	12.542	12.1034	12.657	9.79653	11.0716	11.253	11.6965	12.1536	12.9072	11.9869	12.5751	12.0289	12.2888	10.2122	11.3807	11.5847	11.6502	12.0947	12.3375	12.1993	12.9458	11.9893	11.9639	12.8798	10.3343	10.789
P0DOY2	Immunoglobulin lambda constant 2 (Ig lambda chain C region Kern) (Ig lambda chain C region NIG-64) (Ig lambda chain C region SH) (Ig lambda chain C region X) (Ig lambda-2 chain C region)	12.7209	12.6613	12.9234	13.3798	12.523	14.6446	12.8125	12.4524	12.5195	11.9327	12.1642	12.4739	12.3546	13.2646	12.2025	12.7314	12.354	12.1258	12.4859	12.5495	11.9702	12.5247	12.3503	12.313	13.209	12.209	12.6745	12.1718	12.3663	11.8266	12.1068	12.5735	12.7772	12.6101	12.2681	12.4086	12.478	12.5413	12.6961	11.9682	12.0298	12.3304	14.3609	13.1665	13.0316	12.9718	12.8574	12.849
P0DP25	Calmodulin-3	11.4806	11.408	11.6625	12.1607	11.3254	11.7022	11.935	12.5759	11.3941	11.5312	11.9818	11.3036	11.8429	10.9304	11.4199	11.9612	11.5876	11.7354	11.3644	11.0519	10.8285	11.2229	11.418	11.4306	11.5675	11.4098	11.659	10.8941	10.9892	11.1408	11.146	11.014	11.1476	10.8838	11.8498	11.6765	11.3317	11.234	10.6912	11.8034	10.9656	10.756	11.3809	10.857	11.7496	11.1786	11.4358	11.4645
P10124	Serglycin (Hematopoietic proteoglycan core protein) (Platelet proteoglycan core protein) (P.PG) (Secretory granule proteoglycan core protein)	13.3017	13.328	12.7595	12.6781	13.0948	13.5562	11.5808	12.668	13.0585	12.4611	13.2462	12.8398	13.1518	12.9932	13.2001	13.3464	13.2397	13.7342	13.3528	13.2686	13.3247	13.2274	13.4912	13.1214	13.2095	13.4875	13.1436	13.1609	13.1728	14.0444	13.1124	13.0866	12.7302	13.0055	13.5959	13.5899	12.2688	13.8152	13.2367	13.2317	13.3162	12.9688	13.2485	13.2375	13.4077	13.1663	13.222	13.2164
P10586	Receptor-type tyrosine-protein phosphatase F (EC 3.1.3.48) (Leukocyte common antigen related) (LAR)	11.5114	11.8308	11.2968	11.4246	11.4774	11.2887	11.6648	11.301	11.2643	11.968	11.5023	11.4372	11.3783	11.3725	11.5583	11.2999	11.4901	11.4413	11.2916	11.3881	11.7558	11.3012	11.2599	11.257	11.5576	11.2772	11.3036	11.1577	11.2906	11.1524	11.4947	11.4221	11.1549	11.1855	11.239	11.2897	11.8077	11.4412	11.3822	10.926	11.5604	11.3299	11.2623	11.6922	11.2576	11.5201	11.478	11.1766
P10599	Thioredoxin (Trx) (ATL-derived factor) (ADF) (Surface-associated sulphydryl protein) (SASP) (allergen Hom s Trx)	11.7583	12.3	12.3611	12.2652	11.913	12.1911	12.152	12.8714	11.9516	12.3485	12.1208	11.5795	11.9659	11.8569	11.815	12.2596	12.0143	12.3104	11.852	11.6979	11.7415	12.0658	11.6442	11.7899	11.6866	12.0971	12.0126	11.4892	11.39	11.6517	11.7693	11.5537	11.567	11.5545	12.4062	12.1325	12.0913	11.6172	11.4634	11.8511	11.7346	11.5064	11.6677	11.5587	11.9332	11.5739	12.0143	11.7461
P10619	Lysosomal protective protein (EC 3.4.16.5) (Carboxypeptidase C) (Carboxypeptidase L) (Cathepsin A) (Protective protein cathepsin A) (PPCA) (Protective protein for beta-galactosidase) [Cleaved into: Lysosomal protective protein 32 kDa chain; Lysosomal protective protein 20 kDa chain]	12.1396	12.0159	11.8656	11.2924	11.6685	12.1844	12.235	12.012	11.7949	11.6894	12.2011	11.9454	11.9757	11.9594	12.1772	12.152	12.2238	12.3862	11.634	12.1707	12.3417	12.0707	11.9655	12.1217	11.9158	12.4412	11.9518	11.7868	11.9256	12.8457	12.1147	12.03	12.0398	11.9619	12.2679	12.5032	11.6878	12.6869	12.1532	11.8425	12.2582	12.1008	12.0265	11.9639	12.1622	11.865	12.0111	12.0048
P10643	Complement component C7	12.6805	12.6795	12.6126	13.3962	12.7113	12.6665	12.8071	12.7068	12.5044	12.2253	12.6196	12.8359	12.8054	13.0846	12.6529	12.6901	13.1569	12.7245	12.755	12.6882	12.9493	12.862	13.1774	12.8033	12.9934	12.4871	12.7501	12.9882	13.2572	13.215	12.897	12.8761	12.8371	13.3317	12.7564	12.8651	12.5155	12.7632	12.8598	13.1121	12.8504	13.008	12.9125	12.628	12.7003	13.0451	13.108	12.9127
P10645	Chromogranin-A (CgA) (Pituitary secretory protein I) (SP-I) [Cleaved into: Vasostatin-1 (Vasostatin I); Vasostatin-2 (Vasostatin II); EA-92; ES-43; Pancreastatin; SS-18; WA-8; WE-14; LF-19; Catestatin (SL21); AL-11; GV-19; GR-44; ER-37; GE-25; Serpinin-RRG; Serpinin; p-Glu serpinin precursor]	11.2326	13.1835	12.0752	11.7514	12.2865	11.4546	11.6252	11.2472	12.6924	11.7516	11.6447	10.629	11.5301	12.8865	10.8504	10.9059	11.3018	11.3281	11.5638	11.1687	11.5648	11.3701	11.0663	11.4396	11.338	11.2735	11.278	11.4065	11.1538	11.4258	11.461	11.4059	11.4413	11.9803	11.0245	11.7402	11.4827	12.0703	11.2315	11.4569	11.9407	12.7592	10.396	11.3028	12.1762	10.6993	11.4435	11.2293
P10721	Mast/stem cell growth factor receptor Kit (SCFR) (EC 2.7.10.1) (Piebald trait protein) (PBT) (Proto-oncogene c-Kit) (Tyrosine-protein kinase Kit) (p145 c-kit) (v-kit Hardy-Zuckerman 4 feline sarcoma viral oncogene homolog) (CD antigen CD117)	12.7582	12.5955	12.3098	12.3153	12.8038	12.2203	12.5153	12.7899	12.4756	12.4298	12.5676	12.9118	12.7822	12.6112	13.0985	12.8765	12.6079	12.7081	13.0109	13.1649	13.112	12.8787	13.451	13.4431	13.1374	13.6623	13.0195	13.0149	13.2397	13.1641	13.298	12.5239	12.6826	12.8865	12.8518	12.2037	12.648	12.6808	12.5477	12.644	12.6605	12.2798	12.6212	12.9992	12.9028	13.0343	12.5245	12.4868
P10909	Clusterin (Aging-associated gene 4 protein) (Apolipoprotein J) (Apo-J) (Complement cytolysis inhibitor) (CLI) (Complement-associated protein SP-40,40) (Ku70-binding protein 1) (NA1/NA2) (Sulfated glycoprotein 2) (SGP-2) (Testosterone-repressed prostate message 2) (TRPM-2) [Cleaved into: Clusterin beta chain (ApoJalpha) (Complement cytolysis inhibitor a chain); Clusterin alpha chain (ApoJbeta) (Co…	12.9412	13.1128	12.8353	12.4765	13.0467	13.2054	12.8704	13.2469	13.2231	12.8141	13.244	13.3085	13.3455	13.2624	13.2281	13.0372	13.3541	13.494	13.0215	13.311	13.411	13.2143	13.2487	13.4855	13.4369	13.4616	13.2564	13.2379	13.3846	13.3304	13.4296	13.6064	13.5311	13.2679	13.5483	13.1458	12.9596	13.5021	13.4792	13.2657	13.5074	13.414	13.1687	13.2855	13.072	13.5419	13.414	13.2882
P11021	Endoplasmic reticulum chaperone BiP (EC 3.6.4.10) (78 kDa glucose-regulated protein) (GRP-78) (Binding-immunoglobulin protein) (BiP) (Heat shock protein 70 family protein 5) (HSP70 family protein 5) (Heat shock protein family A member 5) (Immunoglobulin heavy chain-binding protein)	12.2679	12.2683	12.0223	12.2984	12.0901	12.2578	12.3472	12.4442	12.205	12.3095	12.4676	12.3993	12.303	12.35	12.1539	12.2771	12.3024	12.27	12.3503	12.4399	12.4452	12.2153	12.4288	12.4261	12.5021	12.5188	12.5398	12.4548	12.4361	12.3808	12.491	12.4701	12.3139	12.2711	12.352	12.3393	12.3281	12.3054	12.4138	12.443	12.335	12.6385	12.3436	12.3406	12.4493	12.344	12.3326	12.4072
P11142	Heat shock cognate 71 kDa protein (EC 3.6.4.10) (Heat shock 70 kDa protein 8) (Lipopolysaccharide-associated protein 1) (LAP-1) (LPS-associated protein 1)	13.794	12.8047	12.5877	13.9526	11.9711	11.6785	12.74	12.2663	12.1162	12.9571	12.4753	13.6412	11.8986	11.5147	11.7858	11.5939	11.7835	11.8643	11.8214	11.6995	11.9757	11.864	13.4811	12.0444	11.6929	12.5286	11.6014	11.4103	11.4901	11.9118	11.8761	11.6532	14.079	11.4879	12.0437	11.9399	12.8851	11.6777	11.8536	12.1335	11.844	11.648	12.9639	11.6875	11.5697	12.0956	11.7362	11.7189
P11226	Mannose-binding protein C (MBP-C) (Collectin-1) (MBP1) (Mannan-binding protein) (Mannose-binding lectin)	12.9338	12.1192	12.8313	12.1306	12.2319	12.0834	12.6103	13.3891	11.4425	12.4612	13.0518	12.4494	13.654	12.3351	12.8498	12.0651	12.7859	12.3794	12.3227	11.9044	13.4436	11.9643	13.1337	11.9918	11.947	11.4538	12.4819	13.1071	13.1667	12.888	12.3427	12.8576	11.3131	12.4211	11.4242	12.2208	12.3906	12.0736	12.427	11.7317	13.3623	11.2805	12.5405	12.0527	12.4267	11.6082	12.3373	13.3632
P11279	Lysosome-associated membrane glycoprotein 1 (LAMP-1) (Lysosome-associated membrane protein 1) (CD107 antigen-like family member A) (CD antigen CD107a)	11.2411	11.1411	11.0168	11.1277	11.129	11.3725	11.2324	11.2873	11.1719	10.988	11.1282	11.6209	11.2222	11.1813	11.4631	11.277	11.5316	11.3529	11.2479	11.4237	11.4519	11.3564	11.4213	11.3197	11.6196	11.4767	11.2746	11.3749	11.6742	11.2758	11.529	11.439	11.5343	11.3644	11.3592	11.1983	11.2528	11.1786	11.3638	11.4956	11.3725	11.1778	11.1814	11.3008	11.0366	11.1887	11.4401	11.2695
P11362	Fibroblast growth factor receptor 1 (FGFR-1) (EC 2.7.10.1) (Basic fibroblast growth factor receptor 1) (BFGFR) (bFGF-R-1) (Fms-like tyrosine kinase 2) (FLT-2) (N-sam) (Proto-oncogene c-Fgr) (CD antigen CD331)	11.5891	11.2583	11.4714	11.4467	11.4298	11.0211	11.5886	11.1171	11.8115	11.511	11.3015	11.6427	11.539	11.8036	11.638	11.5189	11.3476	11.1938	11.6266	11.8714	11.617	11.7952	11.7635	11.6722	11.9492	11.5232	11.8503	11.5886	11.6686	11.7452	11.8167	11.6067	11.4962	11.8032	11.498	11.3625	11.3384	11.7075	11.7596	11.5787	11.7089	11.5071	11.6287	11.5569	11.2711	11.8064	11.4951	11.1435
P11717	Cation-independent mannose-6-phosphate receptor (CI Man-6-P receptor) (CI-MPR) (M6PR) (300 kDa mannose 6-phosphate receptor) (MPR 300) (Insulin-like growth factor 2 receptor) (Insulin-like growth factor II receptor) (IGF-II receptor) (M6P/IGF2 receptor) (M6P/IGF2R) (CD antigen CD222)	11.7374	11.6643	11.593	11.4739	11.4111	11.492	11.6092	11.323	11.4424	11.3718	11.6243	11.655	11.6185	11.7919	11.7689	11.4583	11.5059	11.6227	11.5663	11.6318	11.8545	11.7317	11.6618	11.6065	11.8162	11.6381	11.482	11.8167	11.7147	11.6902	11.635	11.8438	11.6646	11.8873	11.5552	11.5492	11.2406	11.8385	11.7567	11.7005	11.7946	11.8294	11.4571	11.8659	11.561	11.6301	11.5742	11.2354
P12109	Collagen alpha-1(VI) chain	10.2777	10.4272	10.5312	10.5937	10.2125	10.234	10.2038	10.0936	10.3452	10.3731	10.0624	10.4821	10.5071	9.94047	10.4457	10.2757	10.6246	10.5401	10.1485	10.5283	10.4928	10.3925	10.3911	10.4544	10.4501	10.496	10.5943	10.5164	10.6199	10.6027	10.5504	10.6454	10.5638	11.0291	10.1209	10.3809	10.5209	10.5136	10.9036	10.4931	10.4815	10.605	10.4362	10.6284	10.415	10.4385	10.5026	10.4341
P12111	Collagen alpha-3(VI) chain	11.5387	11.352	11.3295	11.6114	11.5865	11.2347	11.3654	11.3094	11.5102	11.5494	11.1299	11.4497	11.6445	11.5802	11.6811	11.3682	11.5249	11.4409	11.4706	11.65	12.0226	11.5757	11.7956	11.348	11.6586	11.6652	11.4125	11.7632	11.5797	11.7306	11.7005	11.6625	11.4757	11.7388	11.2201	11.4244	11.4349	11.5532	11.5729	11.3928	11.5545	11.8143	11.4612	11.5766	11.4143	11.5875	11.4065	11.4699
P12259	Coagulation factor V (Activated protein C cofactor) (Proaccelerin, labile factor) [Cleaved into: Coagulation factor V heavy chain; Coagulation factor V light chain]	12.4297	12.1694	12.462	12.0565	12.4692	12.385	12.3879	12.2292	12.2673	11.6787	12.5297	12.2678	12.5226	12.5385	12.4758	12.1309	12.7348	12.3986	12.3417	12.6679	12.7983	12.3431	12.2468	12.573	12.4511	12.3597	12.1556	12.5202	12.6335	12.5095	12.3516	12.8325	12.2973	12.3677	12.523	12.2108	12.1415	12.6784	12.4872	12.3099	12.6939	12.4337	12.2821	12.5504	12.1562	12.4495	12.5066	12.3035
P12821	Angiotensin-converting enzyme (ACE) (EC 3.2.1.-) (EC 3.4.15.1) (Dipeptidyl carboxypeptidase I) (Kininase II) (CD antigen CD143) [Cleaved into: Angiotensin-converting enzyme, soluble form]	12.2036	12.1249	12.113	11.7515	12.1236	12.0446	12.2946	12.152	12.3213	11.2471	11.7426	12.6884	12.0469	12.4131	12.1569	12.4613	12.4476	11.9942	12.1781	12.4689	12.6979	12.1031	12.2947	12.3509	12.6283	12.4499	12.5865	12.3179	12.1819	12.6163	11.9708	12.3263	12.4548	12.4143	12.6728	12.2278	12.122	12.1669	12.4317	12.5013	12.486	12.7458	12.2967	12.417	12.1613	12.3268	12.4343	11.8542
P12830	Cadherin-1 (CAM 120/80) (Epithelial cadherin) (E-cadherin) (Uvomorulin) (CD antigen CD324) [Cleaved into: E-Cad/CTF1; E-Cad/CTF2; E-Cad/CTF3]	12.1661	12.0828	12.152	12.4573	12.3074	11.7992	12.3009	11.9796	12.5069	12.3229	12.0334	12.3216	12.1804	12.2028	12.3055	12.144	12.2026	12.1021	12.3763	11.9981	12.2705	12.1553	12.3512	12.3915	12.5631	12.1539	12.0084	12.0911	11.9351	12.231	12.4725	12.2215	12.2882	12.4204	12.1599	12.3105	12.2067	12.0021	11.9887	12.3051	12.3915	12.3336	12.2068	12.1926	11.9496	12.2428	12.2665	12.016
P12955	Xaa-Pro dipeptidase (X-Pro dipeptidase) (EC 3.4.13.9) (Imidodipeptidase) (Peptidase D) (Proline dipeptidase) (Prolidase)	11.8182	12.0333	11.5399	11.767	11.6577	11.7173	11.8471	11.8067	11.5548	11.5376	11.8144	11.9886	11.8727	11.8341	11.7386	11.9401	12.1366	12.0307	12.0234	12.0368	12.2271	12.0088	12.1158	11.9317	12.0256	12.1972	11.8602	11.8547	12.1429	12.1319	11.9804	12.172	11.9524	12.0451	11.9624	11.7333	11.695	12.0692	12.1858	11.8075	12.0309	11.8186	11.7335	12.1127	11.9876	11.934	12.1692	11.7144
P13473	Lysosome-associated membrane glycoprotein 2 (LAMP-2) (Lysosome-associated membrane protein 2) (CD107 antigen-like family member B) (LGP-96) (CD antigen CD107b)	11.3966	11.6064	11.3648	11.0483	11.0782	11.5813	11.146	11.7851	11.1555	11.0745	11.3599	11.6153	11.4459	11.5243	11.4553	11.2634	11.8205	11.422	11.3821	11.5307	11.5023	11.5968	11.6365	11.4535	11.6696	11.7713	11.6598	11.4957	11.7478	11.5963	11.7381	11.4626	11.5246	11.6566	11.4616	11.5262	11.4677	11.6916	11.4267	11.6769	11.5358	11.6084	11.3208	11.6815	11.0443	11.6406	11.751	11.5714
P13489	Ribonuclease inhibitor (Placental ribonuclease inhibitor) (Placental RNase inhibitor) (Ribonuclease/angiogenin inhibitor 1) (RAI)	9.33993	8.94736	8.8235	9.51861	8.43416	8.69572	9.36148	8.65675	8.8503	8.85695	8.97479	9.11625	9.45379	8.9708	9.20059	9.10713	9.18467	9.12855	9.61775	8.95089	8.96542	9.22774	9.23158	9.19855	9.40592	8.99119	8.83584	9.23139	9.29246	9.06666	9.32612	9.25785	9.23344	9.21662	9.22234	9.2243	8.90281	8.84786	8.85323	8.74835	9.1173	8.95246	9.58366	9.32648	9.0965	9.30661	8.87382	8.94747
P13591	Neural cell adhesion molecule 1 (N-CAM-1) (NCAM-1) (CD antigen CD56)	12.4179	12.4066	12.4101	12.1011	12.481	12.3052	12.4524	12.4734	12.2951	12.152	11.9112	12.5816	12.5454	12.7607	12.3941	12.6417	12.9313	12.2393	12.3827	12.5679	12.8949	12.6819	12.6152	12.6814	12.8145	12.8366	12.8817	12.7436	12.7408	12.5725	12.6892	12.8698	12.6708	12.9379	12.6341	12.4877	12.532	12.6272	12.883	12.6197	12.6972	12.7369	12.4555	12.7577	12.5147	12.4347	12.762	12.3221
P13598	Intercellular adhesion molecule 2 (ICAM-2) (CD antigen CD102)	11.1365	11.3597	11.3387	11.6601	11.1185	11.4612	11.439	11.2881	11.6288	11.2207	11.4208	11.6839	11.5023	11.5383	11.623	11.4803	11.4324	11.4431	11.4781	11.6837	11.5994	11.458	11.4374	11.6091	11.6149	11.6508	11.8207	11.7667	11.6507	11.6986	11.6473	11.6461	11.4043	11.5807	11.4409	11.6309	11.2667	11.8673	11.3713	11.7969	11.3236	11.4807	11.6329	11.3628	11.2723	11.4902	11.5371	11.5788
P13671	Complement component C6	13.8162	13.093	13.2865	13.1639	13.1377	13.6598	13.5219	13.1873	13.3549	12.9256	13.3778	13.4258	13.2251	13.4391	13.2132	13.1882	13.453	13.6371	12.9239	13.3613	13.5519	13.2989	13.264	13.2217	13.5188	13.3906	13.1724	12.9156	13.5173	13.5885	13.5579	13.0745	13.4154	13.4421	13.4146	13.3014	13.0978	13.6297	13.5172	13.4173	13.6227	13.2258	13.2969	13.4854	13.2416	13.758	13.3273	13.3761
P13727	Bone marrow proteoglycan (BMPG) (Proteoglycan 2) [Cleaved into: Eosinophil granule major basic protein (EMBP) (MBP) (Pregnancy-associated major basic protein)]	12.8237	12.8261	13.3553	14.5488	12.6965	12.419	12.5719	13.2447	13.0109	12.5411	12.4447	12.7951	13.1274	12.6214	12.8252	12.987	12.5357	12.9682	12.7998	13.3419	13.0813	12.8309	12.6737	12.65	12.9194	12.9965	12.7201	13.4027	13.2329	12.3905	13.0547	13.0097	12.8741	12.8031	12.4135	12.6695	12.6824	12.9344	12.5631	12.4543	12.5075	12.6666	12.7206	12.8397	12.6753	12.7754	12.388	13.1088
P13796	Plastin-2 (L-plastin) (LC64P) (Lymphocyte cytosolic protein 1) (LCP-1)	11.7877	11.8643	12.0787	11.534	11.9275	11.7724	12.3417	12.1668	11.7035	12.0713	11.9983	12.012	11.8217	11.9496	11.9316	11.9423	11.8528	11.941	11.7801	11.9958	12.1021	12.02	11.9127	11.9607	11.9489	12.1167	11.8353	11.9561	12.0003	12.067	11.9037	11.9871	11.7869	12.0896	11.8356	11.9152	11.8783	12.0364	12.1125	11.9891	12.2176	11.9134	11.978	12.2293	12.0533	11.9435	11.8434	11.9896
P14151	L-selectin (CD62 antigen-like family member L) (Leukocyte adhesion molecule 1) (LAM-1) (Leukocyte surface antigen Leu-8) (Leukocyte-endothelial cell adhesion molecule 1) (LECAM1) (Lymph node homing receptor) (TQ1) (gp90-MEL) (CD antigen CD62L)	13.0001	13.2225	13.5653	13.0073	12.845	13.067	13.3349	13.0004	13.4378	12.9626	12.8138	13.419	13.4715	12.9823	13.3435	13.4242	12.9755	13.1901	13.5779	13.6668	13.3951	13.3881	13.3068	13.2736	13.5568	13.7551	13.6778	13.9386	13.352	13.6454	13.8598	13.4517	13.1616	13.5794	12.8127	13.2157	12.8568	13.0752	13.3644	13.2971	13.1987	13.0048	13.1662	13.2649	13.3098	13.402	13.103	13.4665
P14543	Nidogen-1 (NID-1) (Entactin)	11.3097	11.333	11.3334	11.0754	11.1491	11.3505	11.3125	11.199	11.06	11.4147	11.4794	11.31	11.3959	11.2489	11.5657	11.358	11.3021	11.0162	11.3446	11.6054	11.6362	11.4992	11.1909	11.3854	11.4708	11.1773	11.3683	11.4423	11.3282	11.5823	11.5532	11.2941	11.2628	11.3071	11.5762	11.4306	11.2469	11.5374	11.6734	11.2817	11.4735	11.1645	11.3641	11.2662	11.2856	11.4129	11.2521	11.2952
P14618	Pyruvate kinase PKM (EC 2.7.1.40) (Cytosolic thyroid hormone-binding protein) (CTHBP) (Opa-interacting protein 3) (OIP-3) (Pyruvate kinase 2/3) (Pyruvate kinase muscle isozyme) (Thyroid hormone-binding protein 1) (THBP1) (Tumor M2-PK) (p58)	12.6031	12.8064	13.0122	12.7641	12.8419	12.6468	13.4189	12.6968	12.4684	13.1547	12.665	12.1978	12.455	12.3285	12.2098	12.7286	12.3907	12.2404	12.4305	12.2795	12.5227	12.3769	12.5063	12.4063	12.4407	12.4005	12.5925	12.6432	12.2655	12.3597	12.261	12.4806	12.266	12.4443	12.4542	12.3548	12.6966	12.0318	12.4559	12.6176	12.2153	12.1934	12.4866	12.2545	12.2575	12.2752	12.0752	12.2414
P14625	Endoplasmin (94 kDa glucose-regulated protein) (GRP-94) (Heat shock protein 90 kDa beta member 1) (Tumor rejection antigen 1) (gp96 homolog)	12.8143	12.1528	12.2224	12.3839	12.2955	12.2137	12.3627	12.2658	12.1213	12.3645	12.603	12.1014	12.195	12.6015	11.9552	12.0227	12.5888	11.8331	12.2444	12.423	12.2595	12.3677	12.2957	12.4492	12.1278	12.0563	11.9618	12.8978	12.4108	12.3404	12.2351	12.5293	12.575	12.085	12.3987	11.9506	12.2451	12.5477	12.743	12.0967	12.3326	12.2628	12.2757	12.1563	12.4898	12.0327	12.2426	12.318
P14780	Matrix metalloproteinase-9 (MMP-9) (EC 3.4.24.35) (92 kDa gelatinase) (92 kDa type IV collagenase) (Gelatinase B) (GELB) [Cleaved into: 67 kDa matrix metalloproteinase-9; 82 kDa matrix metalloproteinase-9]	12.0543	12.5803	12.4275	11.9115	12.3594	12.4546	12.1707	12.4069	12.2266	12.6747	12.6073	11.6445	12.2561	12.0762	11.7731	12.0927	11.828	12.305	12.1575	11.5632	11.9875	12.2378	12.0921	12.129	11.9028	11.5872	12.0372	12.2145	11.7384	12.162	11.9442	12.0667	11.8502	12.1809	12.4591	11.9154	11.886	12.214	12.2037	11.9655	12.0141	12.4387	11.6809	11.911	12.1689	11.5501	11.8967	12.2792
P15144	Aminopeptidase N (AP-N) (hAPN) (EC 3.4.11.2) (Alanyl aminopeptidase) (Aminopeptidase M) (AP-M) (Microsomal aminopeptidase) (Myeloid plasma membrane glycoprotein CD13) (gp150) (CD antigen CD13)	11.907	12.1443	11.9196	12.0322	11.8267	12.0571	11.9846	12.2349	11.8449	11.5773	12.4585	12.324	12.1305	12.021	12.1646	12.3648	12.0071	11.9942	12.1668	12.3699	12.4248	12.379	12.3699	12.0288	12.286	12.1382	12.1725	12.2951	12.3233	12.3795	12.2797	12.3472	12.0674	12.0314	12.033	11.8578	11.9467	12.152	12.2668	12.3279	12.102	11.956	12.2646	12.1938	12.1029	12.2933	12.2066	11.7776
P15151	Poliovirus receptor (Nectin-like protein 5) (NECL-5) (CD antigen CD155)	12.5293	12.5536	11.7416	12.4251	12.178	12.194	12.5332	12.6229	12.2994	12.1246	12.7324	12.4032	12.403	12.6466	12.4842	12.0727	12.393	12.609	12.6941	12.5461	12.784	12.352	12.692	12.4402	12.613	12.3357	12.1689	12.6654	12.6971	12.6044	12.6603	12.6165	12.5488	12.5736	12.4195	12.7563	12.0617	12.7006	12.5268	12.731	12.4808	12.1929	12.6969	12.4472	12.5136	12.5357	13.0559	12.781
P15169	Carboxypeptidase N catalytic chain (CPN) (EC 3.4.17.3) (Anaphylatoxin inactivator) (Arginine carboxypeptidase) (Carboxypeptidase N polypeptide 1) (Carboxypeptidase N small subunit) (Kininase-1) (Lysine carboxypeptidase) (Plasma carboxypeptidase B) (Serum carboxypeptidase N) (SCPN)	12.4383	12.8485	12.4209	12.3211	12.6275	12.456	12.5993	12.1716	12.5137	12.1625	12.7458	12.5337	12.4305	12.4897	11.9445	12.4486	12.2214	12.5212	12.3136	12.7093	12.7115	12.6575	12.615	12.3777	12.779	12.7505	12.4609	12.729	12.8098	12.9285	12.859	12.6974	12.4747	12.4984	12.6343	12.593	12.2316	12.7564	12.8441	12.5921	12.6881	12.5629	12.5475	12.5759	12.5618	12.7845	12.3034	12.4467
P15291	Beta-1,4-galactosyltransferase 1 (Beta-1,4-GalTase 1) (Beta4Gal-T1) (b4Gal-T1) (EC 2.4.1.-) (Beta-N-acetylglucosaminyl-glycolipid beta-1,4-galactosyltransferase) (Beta-N-acetylglucosaminylglycopeptide beta-1,4-galactosyltransferase) (EC 2.4.1.38) (Lactose synthase A protein) (EC 2.4.1.22) (N-acetyllactosamine synthase) (EC 2.4.1.90) (Nal synthase) (Neolactotriaosylceramide beta-1,4-galactosyltran…	11.0818	10.6312	10.7649	11.4149	11.0095	10.6984	11.3058	10.6466	10.7734	11.0076	10.8882	10.7396	10.8037	10.8011	10.8683	10.5934	10.5297	10.8071	11.0118	11.0172	10.7547	10.5867	11.0341	10.8148	10.9673	10.5731	10.5927	10.8451	10.8118	10.7879	10.8309	10.7455	10.8933	10.7194	10.4743	10.7963	10.7076	10.7748	10.9746	10.468	10.8407	10.801	10.7042	10.7059	10.6073	10.6136	10.8132	10.6179
P16035	Metalloproteinase inhibitor 2 (CSC-21K) (Tissue inhibitor of metalloproteinases 2) (TIMP-2)	12.7106	12.7738	12.8706	13.0882	12.866	12.368	12.9386	12.7642	12.9057	12.6508	12.6434	13.0283	12.8862	13.2294	13.051	12.935	13.0319	12.8402	13.1148	12.9308	13.1548	13.0351	13.3057	13.2543	13.04	12.9219	12.9968	13.3272	13.1904	12.9926	13.1516	13.1856	12.9916	13.3313	12.7889	12.6453	12.3397	13.0228	13.2887	12.9586	12.968	13.1267	12.6498	13.0728	12.8792	12.7801	12.9129	12.6917
P16070	CD44 antigen (CDw44) (Epican) (Extracellular matrix receptor III) (ECMR-III) (GP90 lymphocyte homing/adhesion receptor) (HUTCH-I) (Heparan sulfate proteoglycan) (Hermes antigen) (Hyaluronate receptor) (Phagocytic glycoprotein 1) (PGP-1) (Phagocytic glycoprotein I) (PGP-I) (CD antigen CD44)	12.8037	12.743	12.7896	12.6188	13.0827	12.3751	12.7937	12.8456	12.9238	12.5969	12.3048	12.9542	12.8413	12.8074	12.967	13.1818	12.6252	12.6092	12.8592	13.0116	13.0117	12.8208	12.8239	12.8858	13.1132	13.1153	12.7604	12.9103	12.7183	12.6888	12.7137	13.0538	12.7092	12.8662	12.6431	12.7262	12.7502	12.863	12.8446	12.5376	12.9229	12.7197	12.738	12.8233	12.8086	12.7564	12.6034	12.7896
P16930	Fumarylacetoacetase (FAA) (EC 3.7.1.2) (Beta-diketonase) (Fumarylacetoacetate hydrolase)	11.8387	12.213	11.9665	11.7037	11.7984	11.7926	11.8768	11.8978	11.9872	12.0095	13.2679	12.6158	11.9235	11.9735	12.1259	11.9245	11.9206	12.1218	12.0338	12.3119	12.1844	12.0099	11.9584	12.3996	11.9593	12.066	12.1434	11.8295	12.2718	12.1199	12.3429	12.2142	12.0534	12.152	12.9349	11.7094	11.9837	12.3851	12.5728	12.152	12.1003	11.9573	12.9736	12.3532	12.0025	11.7224	12.1842	12.1212
P17174	Aspartate aminotransferase, cytoplasmic (cAspAT) (EC 2.6.1.1) (EC 2.6.1.3) (Cysteine aminotransferase, cytoplasmic) (Cysteine transaminase, cytoplasmic) (cCAT) (Glutamate oxaloacetate transaminase 1) (Transaminase A)	9.8583	10.6232	9.93986	9.78563	9.55144	9.45895	9.8277	9.81173	9.65131	10.4496	10.8184	10.0811	9.80089	10.1301	9.91375	9.93232	10.1976	9.77537	10.0003	10.2476	10.352	10.0485	10.0264	9.9172	10.0663	9.94136	10.0341	10.1409	10.1654	9.94254	10.1713	10.103	9.61294	10.2769	10.6864	9.86068	10.4195	9.90721	10.2855	9.91839	9.83231	10.1607	10.8236	10.2043	9.79945	10.059	9.87028	9.94732
P17813	Endoglin (CD antigen CD105)	11.9363	12.0498	12.0385	12.1496	11.8224	11.9716	12.3186	11.9691	12.2008	11.61	11.7949	12.2456	12.1482	12.1797	12.3249	12.2286	12.1073	11.8484	12.099	12.2514	12.285	12.1933	12.5971	12.4996	12.7369	12.38	12.1073	12.3355	12.4297	12.3018	12.3557	12.4742	12.1396	12.2626	12.1939	12.0689	11.9721	11.8972	12.152	12.1247	12.1169	12.1624	12.257	12.4446	12.0818	12.1029	12.2222	12.172
P17936	Insulin-like growth factor-binding protein 3 (IBP-3) (IGF-binding protein 3) (IGFBP-3)	13.3872	13.1732	12.9169	12.7533	12.8604	13.0631	13.1767	13.0368	13.2031	12.5791	12.959	13.0328	13.482	13.0605	13.1378	13.2111	13.3179	13.1279	12.9505	13.4034	13.2715	13.1603	13.6921	13.4192	13.4828	13.6211	13.5274	13.6212	13.3788	13.5332	13.7429	13.5172	13.3272	13.2747	13.0421	13.1575	13.11	13.0318	13.6829	12.8895	13.0514	13.2076	13.3298	13.3049	12.8034	13.4423	13.3651	13.3999
P18065	Insulin-like growth factor-binding protein 2 (IBP-2) (IGF-binding protein 2) (IGFBP-2)	12.4361	12.7421	13.0382	12.892	13.8356	12.2184	13.366	12.7714	13.4829	14.4988	13.108	12.4955	12.6275	13.742	12.5925	12.1595	12.1901	12.2239	12.6215	12.4724	13.144	12.9739	12.4357	12.5963	12.7351	12.1	12.2655	12.3206	12.3316	12.6099	12.8359	12.7472	12.506	12.9958	12.432	13.1934	12.6204	12.8366	12.2356	12.557	13.1996	12.4488	12.3792	12.1849	12.2001	12.7999	12.7463	11.9778
P18206	Vinculin (Metavinculin) (MV)	12.1737	12.7237	12.2056	12.7374	12.3289	12.2419	12.7733	12.3217	12.448	12.7475	12.6284	12.08	12.1402	12.2143	11.9887	12.0828	12.3259	12.247	12.1152	12.0948	12.3277	12.0891	12.1923	12.0962	12.0506	12.2506	12.0853	12.0362	12.174	12.1733	12.037	12.1807	12.0147	12.2573	11.9866	12.3804	12.4593	12.2515	12.3001	12.2868	12.1727	11.9547	12.0026	12.1761	12.0075	12.6298	12.1207	12.1564
P18428	Lipopolysaccharide-binding protein (LBP)	10.8082	10.5635	10.1946	11.5867	10.4287	10.9325	11.0179	10.4572	10.1842	9.83708	11.5949	10.5952	9.34495	10.2228	10.1304	9.51732	9.96733	10.4997	9.83419	10.2646	10.5372	10.2859	10.2216	9.74576	10.1345	9.90719	10.1535	9.86134	10.0531	10.3469	10.2349	10.0591	10.4442	10.1843	9.91415	10.5058	9.96835	10.1341	10.1316	10.0258	10.3111	10.1247	10.3142	9.96261	10.4304	10.6384	10.1606	10.4219
P18669	Phosphoglycerate mutase 1 (EC 5.4.2.11) (EC 5.4.2.4) (BPG-dependent PGAM 1) (Phosphoglycerate mutase isozyme B) (PGAM-B)	10.7322	11.6162	11.6829	10.8824	11.2934	11.0591	11.9954	11.1423	10.9481	12.1751	11.5675	11.0075	10.7654	10.776	10.6836	11.2912	10.9354	10.8006	10.8648	10.7516	10.3151	10.6477	10.5471	10.7707	11.0642	10.5637	11.1021	10.7536	10.6459	10.4802	10.7437	10.8868	10.4742	10.8133	11.1973	11.1157	12.031	10.3802	10.9477	11.0073	10.5007	10.7103	11.0578	10.5053	10.6158	10.6695	10.4382	11.044
P19022	Cadherin-2 (CDw325) (Neural cadherin) (N-cadherin) (CD antigen CD325)	10.4978	10.7607	10.9115	11.2311	11.2462	10.8679	10.9908	10.8741	10.9351	10.649	10.8697	11.1344	10.6716	10.9063	10.8247	10.7301	10.9498	10.8329	11.0591	10.9092	11.0225	10.8563	10.545	10.8532	10.8381	10.9078	10.6275	10.4948	10.9505	10.787	10.7547	10.7214	11.1879	10.7524	10.7863	10.6939	10.6135	10.9248	10.9003	11.0268	10.9545	10.9719	10.7705	10.9755	10.9581	10.7553	11.118	10.7958
P19320	Vascular cell adhesion protein 1 (V-CAM 1) (VCAM-1) (INCAM-100) (CD antigen CD106)	11.703	11.8739	12.2459	12.688	12.0663	11.7135	12.2745	11.9844	12.5656	12.221	11.9517	12.0061	12.1049	12.1289	12.1355	12.2547	11.8858	11.8006	11.9708	12.2763	12.2991	12.0303	12.048	12.1097	12.1147	11.9759	12.1806	12.5512	11.9533	11.9738	12.2635	12.3316	12.1245	12.2726	12.0163	12.303	11.9736	12.3191	11.9466	12.1174	12.168	12.3445	11.9943	12.2134	12.0684	12.0819	12.0863	12.1879
P19652	Alpha-1-acid glycoprotein 2 (AGP 2) (Orosomucoid-2) (OMD 2)	11.7301	9.59277	10.409	10.9946	9.95095	13.1196	11.4257	10.9429	11.4923	12.0428	17.1552	10.0387	9.6923	9.71537	10.5168	9.66868	10.6288	10.9989	11.1475	11.1574	11.634	11.6732	10.5827	9.68844	10.5986	10.4588	10.8472	10.9501	10.9944	11.5848	13.0797	9.38792	10.8522	9.6737	10.3643	10.4915	10.8154	11.3018	11.0701	11.4564	11.8309	9.77329	10.7069	9.76307	10.2325	12.49	10.7224	10.7905
P19823	Inter-alpha-trypsin inhibitor heavy chain H2 (ITI heavy chain H2) (ITI-HC2) (Inter-alpha-inhibitor heavy chain 2) (Inter-alpha-trypsin inhibitor complex component II) (Serum-derived hyaluronan-associated protein) (SHAP)	13.2303	13.4225	13.4057	12.846	12.9817	13.1433	13.1027	13.3041	13.4686	12.8621	12.8449	13.3741	13.5922	13.3521	13.339	13.3539	13.6505	13.3871	13.0765	13.6615	13.7442	13.4228	13.6315	13.7535	13.6499	13.6783	13.5128	13.608	13.5928	13.703	13.6636	13.7467	13.4735	13.4588	13.7579	13.7087	13.3664	13.6702	13.731	13.5244	13.6859	13.4831	13.2687	13.6257	13.3632	13.2451	13.5283	13.3608
P19827	Inter-alpha-trypsin inhibitor heavy chain H1 (ITI heavy chain H1) (ITI-HC1) (Inter-alpha-inhibitor heavy chain 1) (Inter-alpha-trypsin inhibitor complex component III) (Serum-derived hyaluronan-associated protein) (SHAP)	13.3167	13.3188	13.1869	12.7599	12.9536	13.0839	13.0619	13.0884	13.3383	12.7786	12.9268	13.1711	13.3997	13.2342	13.1359	12.9768	13.2913	13.333	12.9939	13.4133	13.47	13.2378	13.4057	13.416	13.404	13.4309	13.2178	13.2888	13.3068	13.5509	13.3916	13.5152	13.2701	13.0813	13.3874	13.5586	13.1031	13.5132	13.489	13.3489	13.5082	13.3568	13.1431	13.4908	13.2612	13.375	13.5141	13.3013
P20742	Pregnancy zone protein (C3 and PZP-like alpha-2-macroglobulin domain-containing protein 6)	11.452	10.7375	10.5985	12.3785	11.3716	11.3105	13.2712	10.6076	12.152	10.6484	11.3906	11.377	13.7211	10.9999	10.8925	10.5719	11.3194	12.6702	10.7731	13.1184	12.3459	11.1285	12.7042	11.0693	12.8975	11.2914	11.0042	11.4953	11.3687	12.9499	12.1826	10.3071	10.8838	11.5917	10.8789	12.5593	12.1958	12.689	12.1892	12.3352	13.6974	11.07	12.1136	10.0253	11.6265	13.9836	11.0706	12.0831
P20774	Mimecan (Osteoglycin) (Osteoinductive factor) (OIF)	11.5121	10.9733	10.8437	11.3449	11.0522	10.5133	11.0225	10.8945	11.3735	10.6771	10.6842	10.9275	11.0615	11.2536	11.0389	10.8238	10.7398	10.8686	11.1441	11.2344	11.2995	10.9023	11.0214	11.1069	11.0897	10.9099	10.7227	11.1958	10.9758	10.9464	10.9549	11.1568	11.0907	10.9991	10.6081	10.8497	10.8711	11.3028	10.8831	10.9945	11.1107	11.3134	11.1516	11.2588	10.8933	10.9946	10.743	10.9781
P20851	C4b-binding protein beta chain	13.6752	12.7762	12.8352	13.2891	13.0882	14.2363	13.2146	12.6291	13.1194	11.8786	13.7474	13.4414	13.0557	12.7012	13.4573	12.9387	13.3348	13.7231	12.6175	13.2707	13.2656	13.0625	13.3327	12.9266	12.9329	13.2147	12.7317	12.5657	13.327	13.7235	12.979	12.8773	13.597	12.7816	13.5129	13.7483	12.4396	14.1287	13.6638	13.6691	13.621	13.0585	13.4997	12.4813	13.2716	13.5529	13.4031	13.2121
P21333	Filamin-A (FLN-A) (Actin-binding protein 280) (ABP-280) (Alpha-filamin) (Endothelial actin-binding protein) (Filamin-1) (Non-muscle filamin)	11.5375	11.766	11.9599	12.8564	12.1107	12.3116	12.6995	13.0134	12.1243	12.2481	12.343	11.5868	12.4423	11.3505	11.2986	12.7297	12.5684	12.4226	11.7231	11.6719	11.7348	11.9917	11.5321	12.0225	11.7035	11.9239	12.4292	11.7215	11.682	11.9397	11.7325	11.7059	11.27	11.3237	12.2892	12.4344	12.6869	11.7268	11.4377	12.1391	11.8546	11.3724	11.3011	11.3951	12.1115	11.4521	11.9826	11.7306
P22105	Tenascin-X (TN-X) (Hexabrachion-like protein)	11.4607	11.7846	11.5241	11.5727	11.3131	11.4237	11.7318	11.7213	11.5373	11.646	11.4244	11.8894	11.7843	11.6374	11.6059	11.8278	11.7159	11.7466	11.7993	11.9131	12.0529	11.7592	12.256	11.9214	11.9918	12.1861	12.0622	12.5464	12.4119	11.8938	12.0452	11.8671	11.6886	11.9744	11.6427	11.3017	11.7279	11.4992	11.8151	11.4991	11.6564	11.8169	12.1144	11.9593	11.7713	11.7893	11.8025	11.5807
P22314	Ubiquitin-like modifier-activating enzyme 1 (EC 6.2.1.45) (Protein A1S9) (Ubiquitin-activating enzyme E1)	9.26551	9.44376	10.0287	9.00932	9.11671	9.12504	9.97098	9.21246	9.43113	9.75516	9.30225	8.03677	8.3861	8.16709	9.0698	9.59226	8.7439	8.56388	9.65527	9.44974	8.51092	8.65115	8.72356	8.66157	9.13512	8.62874	8.11741	9.47239	9.31924	8.66994	8.25381	8.60947	8.2837	8.41582	9.2468	9.29267	9.30387	9.2459	9.14012	9.15553	8.38166	8.11689	8.85279	8.04949	8.25082	8.8093	9.31324	8.71969
P22352	Glutathione peroxidase 3 (GPx-3) (GSHPx-3) (EC 1.11.1.9) (Extracellular glutathione peroxidase) (Plasma glutathione peroxidase) (GPx-P) (GSHPx-P)	12.8139	12.8044	12.4591	12.7469	12.4605	12.93	13.1571	12.7656	12.2974	12.492	13.1467	13.2286	12.7009	12.8041	12.8334	13.0341	13.0716	13.1233	12.6697	12.9345	13.1584	13.0505	13.1539	12.9448	12.9895	13.1758	12.9875	12.9137	13.3347	13.1397	13.3113	13.0046	12.7992	12.7024	13.1633	12.8674	12.7254	12.8545	13.0652	12.8351	12.831	12.6291	13.0629	13.2637	12.9344	13.1591	13.1761	12.9201
P22692	Insulin-like growth factor-binding protein 4 (IBP-4) (IGF-binding protein 4) (IGFBP-4)	12.4541	12.1097	11.9317	12.5288	12.4819	11.8497	11.9765	11.8245	12.1949	12.6445	11.9893	12.0158	12.0371	12.6153	12.2088	11.8756	12.0149	12.1609	12.0662	11.8784	12.0939	11.8674	12.152	11.9242	12.0407	11.8446	11.7846	11.8832	11.8742	12.0376	11.9472	12.0446	12.2827	12.0423	11.7636	12.1043	11.9039	12.308	11.9035	12.0494	11.8879	12.3991	12.0125	11.9436	11.8841	12.0185	12.1807	12.2351
P22792	Carboxypeptidase N subunit 2 (Carboxypeptidase N 83 kDa chain) (Carboxypeptidase N large subunit) (Carboxypeptidase N polypeptide 2) (Carboxypeptidase N regulatory subunit)	13.3886	13.6385	13.2542	13.0964	13.464	13.3701	13.313	13.165	13.3868	13.1555	13.5016	13.4738	13.3473	13.3874	12.9793	13.4186	13.2265	13.497	13.2977	13.5653	13.5485	13.5928	13.6256	13.3685	13.5567	13.7343	13.455	13.6793	13.7205	13.7991	13.6678	13.7278	13.4061	13.2721	13.6006	13.5379	13.4028	13.5951	13.6828	13.3412	13.6268	13.4203	13.4962	13.5847	13.5124	13.5589	13.4562	13.5491
P22891	Vitamin K-dependent protein Z	13.0244	11.7533	11.3213	12.0638	12.2681	12.3622	12.1892	11.6498	12.8335	12.4804	12.4277	12.5177	12.7007	11.292	11.8932	12.1921	13.0294	11.7764	12.3985	12.4134	11.6703	11.8521	13.0077	12.963	12.6589	12.7659	12.8732	12.6509	12.2118	12.56	13.0126	13.3107	13.1089	11.9621	12.6025	11.9277	12.4922	13.1199	11.2973	12.7321	12.5918	12.345	12.3461	11.2128	12.6681	12.9905	12.4693	11.8529
P22897	Macrophage mannose receptor 1 (MMR) (C-type lectin domain family 13 member D) (C-type lectin domain family 13 member D-like) (Human mannose receptor) (hMR) (Macrophage mannose receptor 1-like protein 1) (CD antigen CD206)	11.5258	11.6957	11.6158	11.5096	11.6533	11.6773	11.9125	11.2566	11.484	11.6518	11.673	11.5353	11.3389	11.4285	11.3002	11.5248	11.5364	11.3837	11.6691	11.9752	11.7047	11.7194	11.3939	11.4933	11.6363	11.0125	11.1838	11.5343	11.4853	11.1039	11.3517	11.5904	11.6154	11.5534	11.6348	10.8815	11.4279	11.7077	11.516	11.3994	11.4065	11.6745	11.6677	11.4228	11.3188	11.4424	11.1937	11.3259
P23142	Fibulin-1 (FIBL-1)	12.7996	12.4583	12.6399	12.533	12.6997	12.4718	12.6321	12.6268	12.7357	12.4022	12.3536	13.0344	12.7621	13.1125	12.8747	12.6612	12.7579	12.6616	12.587	12.9929	12.8193	12.9316	12.2121	12.5342	12.8135	12.5793	12.8302	13.0142	13.0682	13.0181	12.9811	12.8734	12.685	13.3231	12.7901	12.4154	12.5644	12.7635	12.774	13.1317	12.6902	12.8811	12.8311	12.9993	12.8885	12.7788	12.6609	12.5029
P23284	Peptidyl-prolyl cis-trans isomerase B (PPIase B) (EC 5.2.1.8) (CYP-S1) (Cyclophilin B) (Rotamase B) (S-cyclophilin) (SCYLP)	11.1326	10.9574	11.3382	11.7396	11.2552	11.6902	11.11	12.1223	11.0865	11.6062	11.6808	10.8905	11.7136	10.9388	10.9853	11.764	11.719	11.926	10.7371	10.9471	11.2633	11.0243	11.2001	11.5924	11.0636	11.1519	11.6936	11.1995	11.0545	11.2638	11.0231	11.1902	10.9219	11.2647	11.6022	11.377	11.4464	11.1247	11.1874	11.2893	11.2368	11.3535	10.7254	10.9385	11.3414	10.8555	11.0968	10.9942
P23470	Receptor-type tyrosine-protein phosphatase gamma (Protein-tyrosine phosphatase gamma) (R-PTP-gamma) (EC 3.1.3.48)	12.0109	12.0468	11.8082	11.9531	12.1399	11.672	12.0279	12.0373	12.0317	12.0697	11.7307	11.8148	12.105	12.1702	12.0862	12.0105	12.0512	11.9466	12.2181	12.2779	12.4711	12.192	11.9756	12.1203	12.1505	12.3966	12.131	12.2219	12.1942	12.1708	12.2131	12.3021	12.0766	12.063	11.8431	12.1148	11.8207	12.2498	12.1651	11.9068	12.2748	12.0975	11.8162	12.1668	11.9964	12.0088	12.0964	11.9407
P23528	Cofilin-1 (18 kDa phosphoprotein) (p18) (Cofilin, non-muscle isoform)	11.755	12.0696	12.7875	12.8483	12.2449	12.5603	13.0041	13.2787	12.2269	12.4441	12.6979	11.4962	12.2837	11.2906	11.5266	12.7527	12.4703	12.6157	11.7628	11.4685	11.3708	11.8962	11.4109	11.9225	11.6537	11.5479	12.5629	11.7459	11.5753	11.8592	11.4738	11.6617	11.3146	11.253	12.3468	12.5155	12.2096	11.8749	11.4502	12.2105	11.5301	11.2825	11.4382	11.155	12.2393	11.4997	11.6806	11.6838
P24387	Corticotropin-releasing factor-binding protein (CRF-BP) (CRF-binding protein) (Corticotropin-releasing hormone-binding protein) (CRH-BP)	11.0223	10.7715	10.9553	10.733	10.667	10.4845	10.6988	10.9893	10.6349	10.2078	10.212	10.6847	10.9237	10.5457	10.7937	11.0565	10.6128	10.5985	10.8355	10.7012	10.9937	10.4459	10.5714	10.8263	10.6913	10.874	10.3279	10.3469	10.6484	10.7127	10.1921	10.8427	10.7295	10.7634	10.4867	10.4628	10.7243	10.7397	10.7515	10.5475	10.5502	11.115	10.8565	11.0146	11.0721	10.5731	10.8092	10.8357
P24592	Insulin-like growth factor-binding protein 6 (IBP-6) (IGF-binding protein 6) (IGFBP-6)	12.3741	11.5288	11.8594	12.5612	12.6365	12.0463	12.0948	11.9237	12.272	12.2703	11.948	12.1862	12.3016	12.4067	12.486	12.4725	12.2157	11.9769	12.3281	12.0863	12.1605	12.1955	12.2621	12.4409	12.2524	12.2691	12.3096	12.0501	12.1316	12.2573	12.152	12.3191	12.5486	12.1341	11.9256	12.5023	12.2028	12.4363	12.2335	12.0804	12.3695	12.6762	11.9585	12.2374	12.2653	11.9755	12.3211	12.3491
P24593	Insulin-like growth factor-binding protein 5 (IBP-5) (IGF-binding protein 5) (IGFBP-5)	13.3363	13.1228	12.5819	12.3301	12.6513	13.0675	12.4684	12.6597	12.8063	12.8735	12.5454	12.5704	12.8502	13.1316	12.7297	12.8908	13.1565	13.0029	12.5544	12.8901	12.6563	12.7822	13.1819	12.9149	13	13.1028	13.1371	13.3698	12.9161	13.3097	12.9658	13.0109	13.301	12.7489	12.841	12.4187	12.9296	12.8464	13.0135	12.554	12.8609	12.7546	12.668	12.796	12.7677	12.9004	13.0136	13.1865
P24821	Tenascin (TN) (Cytotactin) (GMEM) (GP 150-225) (Glioma-associated-extracellular matrix antigen) (Hexabrachion) (JI) (Myotendinous antigen) (Neuronectin) (Tenascin-C) (TN-C)	11.8245	11.6587	11.749	13.0536	11.2757	11.3603	11.8691	11.3465	11.4698	12.1795	11.8057	11.4419	11.5815	11.6661	11.7237	11.8167	11.6921	11.2642	11.5039	11.8626	11.673	11.5429	11.9422	11.3164	11.693	11.7587	11.6926	11.5565	11.6102	11.9695	12.1315	11.3791	11.4926	11.9779	11.6152	11.9036	11.4156	11.6628	11.4302	11.5516	11.6165	11.345	11.7185	11.8948	11.3844	11.7292	11.6187	11.1818
P25311	Zinc-alpha-2-glycoprotein (Zn-alpha-2-GP) (Zn-alpha-2-glycoprotein)	13.6717	12.8629	13.103	13.1861	13.4906	13.292	13.4024	13.0608	13.6209	13.4365	13.4206	13.204	13.3045	13.4911	13.3662	13.1603	13.091	13.2067	13.4682	13.1547	13.6102	13.4121	13.3471	13.3772	13.3013	13.6656	13.2267	13.2108	13.2668	13.377	13.3149	13.5701	13.6281	12.957	13.1688	13.5761	13.3617	13.6832	13.4306	13.0756	13.6383	13.5787	13.157	13.1889	13.1441	13.4219	13.3613	13.4229
P25789	Proteasome subunit alpha type-4 (Macropain subunit C9) (Multicatalytic endopeptidase complex subunit C9) (Proteasome component C9) (Proteasome subunit L)	9.83107	10.0308	9.95176	9.36519	8.98474	9.11546	9.68713	9.3185	9.16291	9.64638	9.61207	9.62956	9.09465	9.59671	9.08138	9.22403	9.24725	9.24632	9.05515	9.51779	9.34916	9.15148	9.04466	9.6642	9.19245	9.37425	9.34084	9.2144	9.44631	9.46058	9.40079	9.87804	9.53047	9.58202	10.0877	9.50866	9.92992	9.63119	9.37027	9.44588	9.32325	9.68077	9.93684	9.8819	9.15234	9.28917	9.03742	9.00558
P26038	Moesin (Membrane-organizing extension spike protein)	12.463	12.5241	12.7544	12.783	12.3613	12.8131	12.8568	12.3675	12.1785	12.896	12.6049	12.3326	12.1653	12.0515	12.3571	12.2417	12.5726	12.5754	12.2483	12.11	12.1182	12.2799	12.4555	12.3231	12.2897	12.006	12.2489	12.2422	12.1922	12.1722	12.1135	12.2106	12.3167	12.3192	12.2865	12.3984	12.8983	12.2838	12.2527	12.3225	11.9636	12.1679	12.6252	12.3009	12.1057	12.4924	12.0192	12.0934
P26927	Hepatocyte growth factor-like protein (Macrophage stimulatory protein) (Macrophage-stimulating protein) (MSP) [Cleaved into: Hepatocyte growth factor-like protein alpha chain; Hepatocyte growth factor-like protein beta chain]	12.0818	11.8188	11.7403	11.8069	11.8395	12.0499	12.0673	11.9143	11.2615	11.5634	12.1352	11.7905	11.9494	12.0683	12.1581	11.9639	11.7817	12.2125	12.0251	11.9635	12.1462	11.9571	11.5218	11.9277	11.4184	11.9927	11.8804	11.9407	12.2083	11.8531	12.0898	11.9699	11.9328	11.9166	12.2244	11.968	11.3775	11.2914	12.2912	12.0335	12.2009	12.152	12.0319	11.8799	11.8674	12.081	11.8959	11.8162
P27169	Serum paraoxonase/arylesterase 1 (PON 1) (EC 3.1.1.2) (EC 3.1.1.81) (EC 3.1.8.1) (Aromatic esterase 1) (A-esterase 1) (K-45) (Serum aryldialkylphosphatase 1)	12.2629	12.7667	11.4272	11.1201	11.2817	11.5177	11.3005	11.7157	11.1535	11.3687	11.7894	12.19	11.9851	11.7042	12.6514	11.3574	12.9269	11.691	12.0981	12.6311	12.3888	12.1774	10.5636	12.3214	12.5568	12.8117	12.6439	12.198	12.4949	11.8245	12.4462	12.4017	12.0032	11.6499	12.1839	11.6217	12.5929	11.4028	12.3171	11.9925	12.7208	12.1072	12.3897	12.1629	11.7215	12.7743	12.3699	12.2829
P27487	Dipeptidyl peptidase 4 (EC 3.4.14.5) (ADABP) (Adenosine deaminase complexing protein 2) (ADCP-2) (Dipeptidyl peptidase IV) (DPP IV) (T-cell activation antigen CD26) (TP103) (CD antigen CD26) [Cleaved into: Dipeptidyl peptidase 4 membrane form (Dipeptidyl peptidase IV membrane form); Dipeptidyl peptidase 4 soluble form (Dipeptidyl peptidase IV soluble form)]	12.166	12.8133	12.1952	12.0123	12.1567	12.0963	12.4616	12.3059	12.2387	12.1945	12.2191	12.7289	12.3306	12.4697	12.4775	12.5281	12.519	12.3713	12.3036	12.8414	12.6983	12.6086	12.7319	12.6763	12.8566	12.9347	12.4922	12.7529	12.9532	12.3781	12.7171	12.5345	12.3807	12.6599	12.4223	12.1646	12.2941	12.2264	12.6623	12.4923	12.434	12.3567	12.752	12.6696	12.3224	12.6673	12.4248	12.3525
P27797	Calreticulin (CRP55) (Calregulin) (Endoplasmic reticulum resident protein 60) (ERp60) (HACBP) (grp60)	12.6024	12.1429	12.2849	13.4616	13.0007	12.1912	12.8187	12.3515	12.8593	13.0418	12.8267	12.3532	12.3054	12.3316	12.3099	12.4444	12.2191	12.1088	12.4232	12.1211	12.3837	12.1761	12.2552	12.2066	12.251	12.3127	12.2985	12.2343	12.0541	12.1221	12.1917	12.3631	12.3397	12.1185	12.0989	12.3754	12.746	12.6347	12.0203	12.4848	12.4332	12.5521	12.1112	12.122	12.182	12.2181	12.1209	12.27
P27918	Properdin (Complement factor P)	12.7549	12.7541	12.5579	12.2654	12.3459	12.5194	12.4673	12.6284	12.5367	12.4157	12.1611	12.864	12.6521	12.6432	12.5798	12.7663	12.6258	12.6337	12.5324	12.9658	12.8736	12.7081	12.7892	12.7456	12.7901	13.0415	12.8231	12.7823	12.9652	12.6189	12.7615	12.7947	13.0002	12.5423	12.656	12.3335	12.3305	12.828	12.9175	12.6268	12.87	12.6337	12.6233	12.7016	12.8101	12.7797	12.7577	13.0952
P29401	Transketolase (TK) (EC 2.2.1.1)	11.3184	11.5562	11.6383	11.4615	11.3167	11.083	11.8805	11.2738	11.1139	11.9904	11.4682	11.3485	11.0122	11.1285	11.2257	11.4584	11.0701	11.3321	11.0932	11.1286	11.1204	11.2605	11.2254	11.186	11.3541	11.1951	11.1539	11.0542	11.1361	11.0451	11.1662	11.088	11.3577	10.9777	11.311	11.1232	11.7834	11.0422	11.0875	11.3588	11.0536	10.9388	11.7372	11.2004	11.0134	11.3297	11.2501	11.2432
P29622	Kallistatin (Kallikrein inhibitor) (Peptidase inhibitor 4) (PI-4) (Serpin A4)	11.8095	12.0556	11.7068	11.3167	11.8241	12.1569	11.8034	12.0237	12.1824	11.6989	11.296	12.4066	12.0131	11.997	12.2476	12.118	12.3138	12.1077	11.9227	12.3011	12.152	12.4167	12.2799	12.6606	12.272	12.409	12.5194	12.3771	12.3539	12.2689	12.388	12.6154	12.3984	11.888	12.1194	12.1779	12.0131	12.0115	12.1878	12.0243	12.2729	12.2684	12.0032	12.1997	12.1006	12.1531	12.4971	12.1358
P30043	Flavin reductase (NADPH) (FR) (EC 1.5.1.30) (Biliverdin reductase B) (BVR-B) (EC 1.3.1.24) (Biliverdin-IX beta-reductase) (Green heme-binding protein) (GHBP) (NADPH-dependent diaphorase) (NADPH-flavin reductase) (FLR)	11.6884	11.9462	12.5622	11.4321	10.998	11.2521	11.7297	11.925	11.8786	12.0593	11.3217	11.4885	11.4444	11.3987	12.1654	11.7829	11.656	11.2958	11.8809	11.7198	11.2714	11.433	11.8464	11.4548	11.6878	11.5382	11.4486	11.1641	11.317	11.7936	11.556	11.7841	11.7281	11.6923	12.1302	12.6132	11.548	11.5947	11.5797	11.7419	11.4718	11.3884	11.7893	11.6535	11.1903	11.8624	11.3387	11.2677
P30046	D-dopachrome decarboxylase (EC 4.1.1.84) (D-dopachrome tautomerase) (Phenylpyruvate tautomerase II)	9.58561	10.385	10.1151	9.44539	9.72181	9.63761	10.3133	9.90003	10.5892	10.4386	11.2268	9.47937	9.50243	9.81576	9.64885	9.78804	9.72877	9.39699	9.73814	9.94973	9.62051	9.38636	9.68771	9.48914	9.48438	9.84831	9.48163	9.61333	9.84607	10.0039	9.80411	9.8845	9.73394	9.5853	9.86784	9.86358	10.7373	9.67067	9.78089	10.2456	10.001	9.53135	10.1229	9.82518	9.28303	10.0422	9.43663	9.68958
P30101	Protein disulfide-isomerase A3 (EC 5.3.4.1) (58 kDa glucose-regulated protein) (58 kDa microsomal protein) (p58) (Disulfide isomerase ER-60) (Endoplasmic reticulum resident protein 57) (ER protein 57) (ERp57) (Endoplasmic reticulum resident protein 60) (ER protein 60) (ERp60)	11.6012	11.4992	11.429	11.3812	11.1756	11.3592	11.692	11.4083	11.467	11.6325	11.5944	11.7462	11.4758	11.424	11.44	11.037	11.4271	11.2694	11.4557	11.622	11.5748	11.6597	11.6058	11.3489	11.6163	11.5409	11.4372	11.5076	11.5704	11.684	11.7388	11.7102	11.7346	11.4499	11.43	11.7323	11.3773	11.4009	11.4332	11.5202	11.7189	11.5131	11.4831	11.5553	11.3958	11.3439	11.2141	11.0488
P30530	Tyrosine-protein kinase receptor UFO (EC 2.7.10.1) (AXL oncogene)	11.3037	11.2841	11.1565	11.1994	11.2116	11.1062	11.243	10.8634	11.4605	11.8941	11.1975	11.4296	11.2509	11.3393	11.3562	11.3868	11.6452	11.1909	11.228	11.4525	11.6717	11.3976	11.4555	11.3307	11.2131	11.3391	11.1489	11.527	11.2698	11.2473	11.2936	11.3456	11.328	11.2108	11.4236	11.0368	11.2526	11.1997	11.2451	11.2443	11.333	11.3618	11.2789	11.4465	11.2316	11.2678	10.9637	11.2899
P30740	Leukocyte elastase inhibitor (LEI) (Monocyte/neutrophil elastase inhibitor) (EI) (M/NEI) (Peptidase inhibitor 2) (PI-2) (Serpin B1)	11.5229	11.6651	12.5841	11.5651	11.7799	11.5975	12.7588	11.8188	11.4076	12.7824	11.8591	10.6461	11.2488	11.2259	11.0437	11.9617	10.8945	11.3676	11.2808	10.997	10.7016	10.8696	10.8519	11.2489	11.0023	10.978	11.2618	11.1993	10.9403	11.1311	10.768	11.1923	10.6959	11.023	11.262	11.495	12.2073	10.9744	10.7592	11.4159	10.993	10.8111	10.9825	10.8274	11.0428	10.9436	11.092	11.083
P31146	Coronin-1A (Coronin-like protein A) (Clipin-A) (Coronin-like protein p57) (Tryptophan aspartate-containing coat protein) (TACO)	11.7584	11.927	12.7259	11.9996	12.4019	12.4145	12.8309	12.4126	12.091	12.9761	12.4501	11.1452	11.7291	11.6986	11.5627	12.5292	11.7047	11.6304	11.6019	11.3983	11.1128	11.5179	11.5101	11.7285	11.5567	11.2583	11.9571	11.7225	11.4222	11.5356	11.3994	11.6488	11.4157	11.3031	11.6168	11.7348	12.3547	11.4251	11.6493	11.8465	11.3225	11.486	11.531	11.4244	11.7866	11.6669	11.4621	11.7301
P31994	Low affinity immunoglobulin gamma Fc region receptor II-b (IgG Fc receptor II-b) (CDw32) (Fc-gamma RII-b) (Fc-gamma-RIIb) (FcRII-b) (CD antigen CD32)	13.6233	13.8523	13.5317	13.3419	13.8419	13.84	13.3325	12.9368	13.5629	13.1749	13.7541	13.9108	13.9151	13.7098	13.9637	14.4441	13.8293	14.1591	13.6602	13.8992	13.3567	13.3401	13.3474	13.3413	13.0641	14.0116	13.1844	13.6053	13.5356	13.0661	13.3798	13.6102	13.8675	14.2026	13.2671	12.989	13.4699	14.0444	13.2324	13.8121	14.0232	14.1585	14.032	13.8156	12.2497	13.8427	12.3235	13.4015
P32119	Peroxiredoxin-2 (EC 1.11.1.24) (Natural killer cell-enhancing factor B) (NKEF-B) (PRP) (Thiol-specific antioxidant protein) (TSA) (Thioredoxin peroxidase 1) (Thioredoxin-dependent peroxide reductase 1) (Thioredoxin-dependent peroxiredoxin 2)	11.5232	11.9804	12.8504	11.2546	10.8583	11.1289	11.6375	12.1715	11.6392	12.2445	11.0889	11.3011	11.4904	11.2765	11.8665	12.0198	12.0632	11.1274	11.9346	11.6616	10.5802	11.2811	11.733	11.3525	11.6116	11.9462	11.4906	11.326	11.2734	11.9374	11.3252	11.8961	11.6402	11.6755	12.3718	12.6965	13.1155	11.4926	11.7716	11.8472	11.1031	11.4895	11.6763	11.4347	11.0612	11.8842	10.8695	10.8846
P32942	Intercellular adhesion molecule 3 (ICAM-3) (CDw50) (ICAM-R) (CD antigen CD50)	10.9767	11.4208	11.0568	11.0047	10.8952	11.2501	11.2185	10.9244	11.2395	11.0934	11.2261	11.115	11.2503	11.157	10.9859	11.1958	11.1806	11.0758	11.1578	11.3052	11.3397	11.2823	11.1051	11.1444	11.6096	11.2883	11.0568	11.4181	11.308	11.3051	11.5781	11.2783	11.1252	11.2228	10.7306	10.8394	11.011	11.2571	11.3636	11.4703	11.3338	11.067	11.2137	11.2912	11.1893	11.3292	11.2183	11.0768
P33151	Cadherin-5 (7B4 antigen) (Vascular endothelial cadherin) (VE-cadherin) (CD antigen CD144)	12.5959	12.4684	12.6074	12.6944	12.6664	12.5285	12.9303	12.4841	12.9687	12.4038	12.2463	13.1102	12.8074	12.6533	12.8459	12.9266	12.8043	12.7219	12.8565	13.7269	12.7333	12.9172	13.0354	12.7552	12.9452	13.0768	12.8882	13.2116	12.9571	12.9802	12.9727	12.9461	12.9439	12.9327	12.7271	13.1828	12.6791	12.9292	12.822	12.8826	12.8422	13.0814	13.0012	13.2082	12.8416	12.7995	12.6534	12.7018
P33908	Mannosyl-oligosaccharide 1,2-alpha-mannosidase IA (EC 3.2.1.113) (Man(9)-alpha-mannosidase) (Man9-mannosidase) (Mannosidase alpha class 1A member 1) (Processing alpha-1,2-mannosidase IA) (Alpha-1,2-mannosidase IA)	13.2784	12.8292	12.971	12.9094	12.662	12.7752	13.332	12.9032	12.7837	12.8465	12.9397	12.8796	12.7593	12.935	12.8329	12.5088	12.7181	12.9978	12.6226	12.8319	12.9107	12.7772	12.8453	12.7599	12.926	12.8524	12.736	12.8629	12.8422	12.8546	12.8531	12.8304	12.9269	12.8183	12.7337	12.6893	12.6292	12.8697	12.9344	12.793	12.819	12.774	12.9768	12.8815	12.7459	12.8579	12.8264	12.9266
P34096	Ribonuclease 4 (RNase 4) (EC 3.1.27.-)	12.2889	11.8705	11.7641	11.9982	12.3427	11.8788	12.0905	11.8166	12.0522	11.6686	11.9271	12.0117	11.8913	12.3349	12.1105	11.698	11.8872	12.0849	11.8622	11.9686	11.9493	11.8504	11.8912	11.9309	12.0833	11.8594	11.7435	11.804	11.9974	11.9519	11.9272	12.1116	12.0379	12.1691	11.8453	12.1101	12.1679	12.3733	12.0252	12.1814	12.0925	11.9686	11.7224	11.8713	11.8428	11.9357	12.0639	12.0038
P35443	Thrombospondin-4	12.1766	11.4928	11.5915	11.7389	11.4938	11.3964	11.6583	11.614	11.7577	11.5409	11.5118	11.9699	12.028	12.0339	12.1946	12.2738	12.4836	12.152	11.8651	12.3949	11.9589	11.8513	11.9873	11.8556	12.1129	11.8936	11.8711	11.9888	12.3286	11.9998	11.9998	11.7828	11.8947	12.4642	11.8542	11.5547	11.7324	11.6767	11.9812	11.9574	12.0609	12.5212	12.2695	12.1077	11.9187	12.1146	11.1424	11.9032
P35542	Serum amyloid A-4 protein (Constitutively expressed serum amyloid A protein) (C-SAA)	13.7137	13.25	13.3662	12.5035	12.8061	13.1074	12.6529	13.6413	12.6136	12.3884	12.5767	12.9164	13.1771	12.4861	12.4124	12.0215	12.101	12.3153	12.4311	13.3405	12.5391	12.5673	11.8562	12.8005	12.079	12.6515	12.7452	12.633	12.8684	12.8569	12.3388	12.5961	13.829	12.3376	12.1287	12.4528	12.251	12.5592	12.844	12.4445	12.6122	13.2381	13.9651	12.8169	12.8593	13.4896	12.9195	13.3666
P35555	Fibrillin-1 [Cleaved into: Asprosin]	10.9475	11.3568	10.9773	11.1596	11.7154	11.0439	11.1145	11.2029	11.373	11.1885	10.9544	11.4371	10.9751	11.6798	11.3238	11.0746	11.4107	11.265	11.2918	11.5024	11.4167	11.4763	11.3483	11.1925	11.393	11.4893	11.4171	11.4182	11.588	11.3444	11.7109	11.5682	11.2728	11.8125	11.3005	11.166	11.0934	11.2286	11.1295	11.2432	11.3594	11.6001	11.2047	11.2943	11.2291	11.3188	11.526	11.2682
P35579	Myosin-9 (Cellular myosin heavy chain, type A) (Myosin heavy chain 9) (Myosin heavy chain, non-muscle IIa) (Non-muscle myosin heavy chain A) (NMMHC-A) (Non-muscle myosin heavy chain IIa) (NMMHC II-a) (NMMHC-IIA)	10.0207	10.0331	10.1265	10.5304	9.98894	10.2982	11.4638	10.4833	10.2274	9.97659	10.2907	9.77802	10.1585	9.82236	9.61045	10.3455	10.302	9.92698	9.41252	9.71231	9.64762	9.63663	9.70886	9.87199	9.83568	9.37445	9.74572	9.77421	9.64995	9.92699	9.79842	9.82784	9.3714	9.56445	10.0581	9.97014	9.83354	9.79606	9.44556	9.92915	9.9179	9.66004	9.6102	9.83282	9.78293	9.60057	9.5148	9.72218
P35590	Tyrosine-protein kinase receptor Tie-1 (EC 2.7.10.1)	11.9904	12.4598	12.3079	11.9769	12.1207	12.2063	12.2815	12.1751	12.2394	12.2579	12.1398	12.2554	12.2422	12.4096	12.275	12.181	12.2413	12.3028	12.2699	12.5965	12.3303	12.3224	12.3778	12.3812	12.5051	12.3737	12.3523	12.3575	12.3828	12.2861	12.49	12.3195	12.4084	12.4403	12.2078	12.3831	12.3126	12.2328	12.5129	12.244	12.3098	12.3177	11.869	12.4477	12.5334	12.5202	12.3036	12.2922
P35858	Insulin-like growth factor-binding protein complex acid labile subunit (ALS)	12.4413	12.152	11.8129	11.6776	11.7252	12.0168	12.0501	11.7165	12.0041	11.4317	11.7279	11.7538	12.3588	11.9503	11.8217	11.9927	12.1482	12.2508	11.7616	12.1091	12.0995	12.1616	12.5029	12.2349	12.4037	12.4442	12.3024	12.5653	12.2437	12.4373	12.4608	12.4455	12.282	12.08	12.0058	12.0108	11.9435	11.9148	12.331	11.5692	12.0659	11.8551	12.267	12.2027	11.5843	12.3415	12.2979	12.1572
P35916	Vascular endothelial growth factor receptor 3 (VEGFR-3) (EC 2.7.10.1) (Fms-like tyrosine kinase 4) (FLT-4) (Tyrosine-protein kinase receptor FLT4)	11.3994	11.5068	11.455	11.1353	11.184	11.4551	11.3036	11.3779	11.3498	10.6448	11.5076	11.5096	11.3934	11.5304	11.3802	11.3644	11.2251	11.0961	11.357	11.4873	11.3708	11.2674	11.6655	11.5486	11.7688	11.4898	11.4369	11.4402	11.4971	11.5174	11.4654	11.5797	11.6016	11.4522	11.529	12.153	10.935	11.6903	11.5062	11.8467	11.1924	11.2646	11.6076	11.2988	11.3944	11.5445	12.1117	11.5684
P36222	Chitinase-3-like protein 1 (39 kDa synovial protein) (Cartilage glycoprotein 39) (CGP-39) (GP-39) (hCGP-39) (YKL-40)	11.4969	12.5381	12.095	13.9008	11.3295	10.6064	13.2057	11.4945	11.5828	13.7723	11.56	11.5488	11.2892	11.1935	11.8117	10.6939	11.4152	11.1752	12.076	11.5956	11.7394	11.6106	11.5232	11.5585	11.211	10.683	10.6327	11.2197	11.6655	11.391	11.3865	11.6654	11.6841	11.1589	11.1577	11.3959	11.225	11.2142	11.1417	11.4892	11.3899	11.553	11.3354	11.8878	11.6067	11.0393	12.1341	12.0774
P36955	Pigment epithelium-derived factor (PEDF) (Cell proliferation-inducing gene 35 protein) (EPC-1) (Serpin F1)	13.0598	12.1891	12.4547	13.1847	12.7974	12.7254	12.7053	12.5738	12.8076	12.6805	12.7474	13.0857	12.8876	12.832	12.9547	12.7895	12.8678	12.9601	13.0115	12.7271	12.9432	12.8278	12.7737	12.9433	12.8714	13.0808	12.9662	12.8179	12.66	12.6472	12.7741	12.9294	13.037	12.8036	12.4962	12.7424	12.7709	12.9858	13.0382	12.6129	13.0577	13.1667	12.6528	12.8977	12.9932	12.6543	12.8969	12.8524
P36980	Complement factor H-related protein 2 (FHR-2) (DDESK59) (H factor-like 3) (H factor-like protein 2)	14.1716	13.303	13.7243	13.0827	13.9359	13.8339	13.2974	13.8104	13.9803	13.4763	13.8824	13.8157	13.7072	14.0741	13.3216	13.4262	13.1291	13.2339	13.6685	13.6258	13.4051	13.6375	13.5189	13.5685	13.4586	13.9064	13.6012	13.2538	13.2608	13.3318	13.8246	13.8706	13.4081	13.2004	13.107	13.2357	13.1636	14.0195	13.438	13.3337	13.9875	13.5982	13.7011	12.9776	13.7029	13.3147	13.1525	12.7218
P37802	Transgelin-2 (Epididymis tissue protein Li 7e) (SM22-alpha homolog)	11.3682	11.6117	12.1774	13.7938	12.3351	12.7347	12.4116	13.8323	12.3426	12.4352	13.235	11.8329	13.0045	11.2963	11.2904	13.6976	13.3108	13.0139	12.0268	11.9074	11.3274	12.6181	11.5687	12.2225	11.6402	11.8593	13.0033	12.0173	11.8547	11.9027	11.4519	11.4011	11.0948	11.1941	13.3639	13.0553	12.6925	11.9483	11.0983	12.6219	11.6914	11.2688	11.0102	11.0357	13.1836	11.0467	12.2538	12.5045
P37837	Transaldolase (EC 2.2.1.2)	12.0798	12.0622	12.6489	12.135	12.3388	12.2209	12.8034	12.3649	12.077	12.9236	12.4884	11.9114	11.6999	11.8797	12.0622	12.1954	11.8593	11.9818	11.9655	11.9173	11.9409	11.9414	12.2812	11.7565	12.0787	11.9526	11.9839	11.8554	11.9615	11.8374	11.8611	11.9255	11.8807	11.7643	12.0396	12.0596	12.9163	12.0698	12.0769	12.1531	11.6587	11.9404	12.1945	11.9361	11.7224	11.9078	11.9468	12.1723
P39060	Collagen alpha-1(XVIII) chain [Cleaved into: Endostatin; Non-collagenous domain 1 (NC1)]	12.7516	13.1284	12.2338	12.5696	12.9215	12.121	12.3925	12.2979	12.6568	13.1637	12.3488	12.2303	12.2944	12.8619	12.3298	12.067	12.2979	12.2897	12.4469	12.2185	12.2585	12.2772	12.1067	12.4149	12.122	12.2404	12.2365	12.3514	12.1258	12.2625	12.2945	12.2663	12.451	12.4812	11.9112	12.2932	12.3483	12.8369	12.3759	12.5734	12.4454	12.6965	12.3209	12.152	12.2931	12.2064	12.4312	12.4459
P40189	Interleukin-6 receptor subunit beta (IL-6 receptor subunit beta) (IL-6R subunit beta) (IL-6R-beta) (IL-6RB) (CDw130) (Interleukin-6 signal transducer) (Membrane glycoprotein 130) (gp130) (Oncostatin-M receptor subunit alpha) (CD antigen CD130)	12.2222	12.2102	12.0976	12.3945	12.3143	12.361	12.1135	12.1004	12.168	11.99	12.4049	12.6567	12.2653	12.3718	12.4821	12.189	12.3262	12.159	12.2873	12.4191	12.3861	12.5322	12.2742	12.5217	12.575	12.4839	12.3489	12.2984	12.409	12.4623	12.5051	12.3771	12.4828	12.4915	12.5037	12.5299	12.0449	12.393	12.4949	12.4003	12.5509	12.4629	12.2602	12.3587	12.1867	12.3497	12.377	12.2579
P40197	Platelet glycoprotein V (GPV) (Glycoprotein 5) (CD antigen CD42d)	11.3502	11.5895	11.0791	10.9471	11.3637	11.7637	10.4471	11.4618	11.6117	11.097	11.2795	11.3363	11.552	11.3444	11.5957	11.6531	11.3669	11.9973	11.7388	11.6315	11.6476	11.4908	11.2711	11.6368	11.6241	11.8943	11.6599	11.8245	11.7802	12.2396	11.6402	11.5869	11.2829	11.4412	11.7079	11.8177	10.9895	11.9107	11.7533	11.656	11.7928	11.3696	11.4403	11.3334	11.7998	11.2645	11.4013	11.437
P41222	Prostaglandin-H2 D-isomerase (EC 5.3.99.2) (Beta-trace protein) (Cerebrin-28) (Glutathione-independent PGD synthase) (Lipocalin-type prostaglandin-D synthase) (L-PGDS) (Prostaglandin-D2 synthase) (PGD2 synthase) (PGDS) (PGDS2)	13.0504	12.1174	12.5341	13.2626	13.2031	12.4638	12.6367	12.3935	13.1826	13.6119	12.1964	12.5813	12.7261	13.0234	12.9878	12.6759	12.7012	12.3737	12.9455	12.6557	12.2659	12.5485	12.6917	12.6337	13.1101	12.5995	12.6695	12.6091	12.4123	12.6209	12.4542	12.5926	13.2636	12.692	12.428	13.4605	12.6824	13.1805	12.9181	11.8028	13.0605	13.7839	12.7451	12.7303	13.0327	12.7052	12.5542	13.1498
P43121	Cell surface glycoprotein MUC18 (Cell surface glycoprotein P1H12) (Melanoma cell adhesion molecule) (Melanoma-associated antigen A32) (Melanoma-associated antigen MUC18) (S-endo 1 endothelial-associated antigen) (CD antigen CD146)	11.1847	11.3786	10.9278	11.3698	11.3671	10.7893	11.4339	11.1992	11.1463	11.2787	10.832	11.6473	11.3699	11.4475	11.5357	11.4446	11.3998	11.3647	11.5024	11.7538	11.5006	11.4081	11.4935	11.418	11.6388	11.2877	11.3775	11.4055	11.6865	11.2673	11.5152	11.7542	11.6389	11.9061	11.25	11.2199	11.2052	11.4523	11.4622	11.2397	11.3433	11.5025	11.3102	11.7009	11.2929	11.3076	11.5487	11.0246
P43251	Biotinidase (Biotinase) (EC 3.5.1.12)	11.332	11.6763	11.1995	11.0584	11.311	11.3509	11.2586	11.5744	11.4744	10.948	11.3687	11.6942	11.4003	11.6017	11.6055	11.4532	11.8234	11.7468	11.4321	11.6247	11.8097	11.622	11.8595	11.6192	11.749	11.8127	11.5471	11.7713	11.8174	11.6829	11.8254	11.705	11.8357	11.4264	11.4923	11.4788	11.3705	11.6257	11.866	11.3535	11.5904	11.5202	11.551	12.0306	11.6771	11.5758	11.8559	11.7046
P43652	Afamin (Alpha-albumin) (Alpha-Alb)	13.2346	13.4754	13.233	13.0295	13.3626	13.2207	13.277	13.6682	13.5082	12.9543	12.9164	13.8918	13.516	13.4769	13.6479	13.6528	13.8821	13.8463	13.3392	13.7144	13.4757	13.4313	13.7988	13.8538	13.6249	13.6234	13.7475	13.786	13.775	13.6569	13.7494	13.894	13.8209	13.4502	13.705	13.3486	13.25	13.5519	14.1139	13.6276	13.6895	13.3496	13.7575	13.9222	13.6413	13.2344	13.6754	13.6669
P48740	Mannan-binding lectin serine protease 1 (EC 3.4.21.-) (Complement factor MASP-3) (Complement-activating component of Ra-reactive factor) (Mannose-binding lectin-associated serine protease 1) (MASP-1) (Mannose-binding protein-associated serine protease) (Ra-reactive factor serine protease p100) (RaRF) (Serine protease 5) [Cleaved into: Mannan-binding lectin serine protease 1 heavy chain; Mannan-bi…	12.8769	13.1262	12.9962	12.6629	12.7218	12.9987	12.5911	12.733	12.8252	12.8691	12.7037	13.1264	12.8548	12.8227	13.1504	12.8506	13.2097	12.9595	12.973	13.3231	13.1653	13.1204	13.2193	13.1917	12.8436	13.3548	13.0868	13.3498	13.4597	13.1037	13.0304	13.1265	13.1428	12.9084	13.0305	12.9758	12.8308	13.0933	13.3854	12.9899	13.071	13.1965	13.0655	13.1512	12.9771	13.2015	12.851	13.0442
P49747	Cartilage oligomeric matrix protein (COMP) (Thrombospondin-5) (TSP5)	11.4243	11.3611	11.1578	11.2017	11.0041	11.2578	11.1494	11.0867	11.0694	11.2715	11.0309	11.6737	11.642	11.6079	11.9162	11.7557	11.6802	11.6484	11.6444	11.9132	12.0443	11.7993	11.6524	11.6829	11.8513	11.7406	11.6566	11.782	12.0646	11.8606	11.6321	11.7235	11.6438	12.1752	11.638	11.1429	11.3124	11.4705	11.8045	11.2552	11.7195	11.7989	11.6588	11.6796	11.4731	11.6167	11.7496	11.5104
P49908	Selenoprotein P (SeP)	13.9102	13.6025	13.0995	13.1326	13.7311	13.9145	13.6524	13.2694	13.5289	13.5541	13.8378	13.8746	13.7926	13.8974	13.8545	13.8883	14.1548	14.089	13.3543	13.9002	14.0764	13.9738	13.9455	14.2384	13.652	14.0323	13.6313	13.5506	14.0283	13.7801	14.1496	14.0566	13.8622	13.4923	13.8641	13.779	13.5255	13.7956	14.1434	13.7632	13.9491	13.9646	13.5456	13.8618	13.7368	13.962	13.9621	14.0152
P49913	Cathelicidin antimicrobial peptide (18 kDa cationic antimicrobial protein) (CAP-18) (hCAP-18) [Cleaved into: Antibacterial peptide FALL-39 (FALL-39 peptide antibiotic); Antibacterial peptide LL-37]	12.1602	13.1556	13.0545	11.3999	12.0786	12.6055	11.9195	13.3487	12.8402	12.3162	13.063	11.771	12.6787	12.3073	12.8654	11.8473	11.8157	11.9996	13.0647	12.1804	12.304	12.7109	12.2107	12.6137	12.0718	12.8759	12.6171	12.6789	12.3775	12.6549	12.6606	12.6161	12.5807	12.5236	12.237	12.1829	12.4583	11.6553	12.4841	12.0166	12.149	12.4476	12.7634	12.3108	12.5525	12.8817	12.8772	13.3846
P50395	Rab GDP dissociation inhibitor beta (Rab GDI beta) (Guanosine diphosphate dissociation inhibitor 2) (GDI-2)	11.0744	11.4766	11.6331	10.8223	10.9562	11.0136	11.3702	11.0413	10.6628	11.704	10.8487	10.7101	10.6076	10.6932	11.0112	11.0401	11.0055	10.81	10.7164	10.6956	10.4567	10.6344	10.8609	10.8729	10.8952	11.0586	10.8515	10.6964	10.3598	10.5527	10.5617	10.8723	10.6669	10.8757	11.1467	11.2027	12.0004	10.4282	10.4668	10.81	10.5956	10.794	11.137	10.8215	10.5322	10.8824	10.9899	10.8099
P51884	Lumican (Keratan sulfate proteoglycan lumican) (KSPG lumican)	12.7925	12.9916	12.7383	12.9183	12.9806	12.416	12.9107	13.0188	12.9813	12.6971	12.4584	13.3512	13.1545	13.2022	13.1537	13.0122	13.2413	13.1737	13.0199	13.5198	13.1065	13.0788	13.105	13.3034	13.3832	13.1845	13.0594	13.0305	13.1829	13.141	13.2307	13.0042	13.0837	13.5362	13.0654	12.7039	12.9149	12.9111	13.3907	13.0005	13.196	12.7929	13.3275	13.5949	12.9766	13.0273	12.734	13.0272
P52209	6-phosphogluconate dehydrogenase, decarboxylating (EC 1.1.1.44)	9.9923	10.3515	10.9254	9.89379	10.318	10.347	10.6078	10.2047	10.21	10.7115	10.4687	9.75232	10.0218	10.1413	9.60192	10.0606	9.92424	10.0514	10.1708	9.63271	9.87591	10.1427	9.76483	10.156	9.9261	9.66737	10.0181	9.91582	9.71901	10.1601	10.0432	10.085	9.99816	9.91612	10.0636	10.2234	10.7351	9.45875	9.79397	9.99897	9.97685	9.94827	9.93944	9.92868	9.92632	9.88207	10.0196	10.0698
P54108	Cysteine-rich secretory protein 3 (CRISP-3) (Specific granule protein of 28 kDa) (SGP28)	12.9178	13.5343	13.5913	13.481	13.1518	13.1004	13.4316	13.3403	14.094	12.8055	12.9226	13.2016	13.7436	13.3852	13.6596	13.6342	13.4986	13.0228	13.9416	13.4728	13.7265	13.6183	13.7702	13.5222	14.0252	13.6114	13.5137	14.1893	13.6134	13.6921	13.9033	13.9955	13.2015	13.6175	13.5392	13.4605	13.2527	13.319	13.6225	13.322	13.3696	13.68	13.3634	13.5945	13.3646	13.3485	13.5021	13.9966
P54289	Voltage-dependent calcium channel subunit alpha-2/delta-1 (Voltage-gated calcium channel subunit alpha-2/delta-1) [Cleaved into: Voltage-dependent calcium channel subunit alpha-2-1; Voltage-dependent calcium channel subunit delta-1]	11.3417	11.8004	11.3851	11.3886	11.3484	11.3416	11.6642	11.6318	11.1735	11.2099	11.1488	12.2822	11.7166	11.6664	11.6163	11.701	11.9799	11.6654	11.5148	11.9264	12.0469	11.8366	12.1224	11.996	11.8557	12.2666	12.152	12.127	12.0943	11.9776	11.9128	11.8503	12.2631	12.0158	11.8259	11.5147	11.6446	11.5251	11.7654	11.7971	11.7099	11.6814	11.5233	11.823	12.1428	11.608	11.358	11.3831
P54802	Alpha-N-acetylglucosaminidase (EC 3.2.1.50) (N-acetyl-alpha-glucosaminidase) (NAG) [Cleaved into: Alpha-N-acetylglucosaminidase 82 kDa form; Alpha-N-acetylglucosaminidase 77 kDa form]	9.79426	9.90284	9.69742	9.47823	9.45685	9.62044	9.88551	9.83442	10.2594	9.36258	9.4207	9.7644	10.0482	9.69434	9.83604	9.4881	9.69536	9.74638	9.70456	9.88371	9.86085	9.7655	9.58749	9.94272	10.1759	9.83773	9.61897	9.99679	9.98473	9.9253	10.1114	10.1777	9.77067	9.67538	9.65324	9.78772	9.55727	9.96385	9.66651	9.70531	9.95403	9.95574	9.43196	10.2082	10.0349	9.5897	9.8744	9.56471
P55056	Apolipoprotein C-IV (Apo-CIV) (ApoC-IV) (Apolipoprotein C4)	12.1618	11.6544	12.0229	10.4627	11.3862	11.8777	10.9237	13.3726	11.9456	11.4105	11.5526	12.1334	11.9171	11.9947	11.4742	10.919	11.3394	11.2656	11.0436	11.4637	11.674	11.5539	10.8606	13.0211	11.4524	12.1388	12.0775	11.3054	11.5676	11.9057	12.1011	11.6944	12.7014	11.7706	11.8783	11.7843	11.453	11.0717	12.6815	11.3593	12.4089	12.6706	13.2426	11.9071	11.4163	12.4194	12.4742	11.7245
P55058	Phospholipid transfer protein (Lipid transfer protein II)	11.208	10.6787	10.6046	11.1724	10.8849	10.7101	10.8514	10.4271	10.8692	10.5787	11.0122	10.8705	10.8255	11.0604	10.9054	10.5916	10.9122	10.9056	10.6573	11.3739	10.7699	10.9536	10.985	10.6696	11.2815	11.206	11.0418	11.2067	11.5267	11.0895	10.9515	10.9061	11.0943	10.8478	10.7738	11.2042	10.8499	10.9132	10.5575	10.8262	10.9076	10.9005	10.8376	10.6102	10.6805	10.6835	10.8393	10.9923
P55103	Inhibin beta C chain (Activin beta-C chain)	11.4241	10.8719	11.0188	11.0354	11.1859	11.0198	11.353	10.9363	11.5393	11.1038	11.0198	11.5068	11.2685	11.1948	11.0767	10.896	11.3866	11.9483	11.2877	11.3144	11.2846	11.1152	11.0027	11.4826	11.2721	11.1519	11.107	11.2983	11.025	11.3047	11.4047	11.3018	11.3573	11.3701	10.9197	11.1255	10.9352	11.4769	11.4012	11.5682	11.2945	11.4229	11.313	11.375	11.3784	11.1095	11.4917	11.2976
P55290	Cadherin-13 (Heart cadherin) (H-cadherin) (P105) (Truncated cadherin) (T-cad) (T-cadherin)	11.4775	11.5099	11.1852	11.5254	11.3413	11.3112	11.6602	11.1903	11.3976	11.3968	11.4529	11.8114	11.7214	11.738	11.5018	11.8883	11.7243	11.6969	11.7516	12.3376	12.1133	11.9805	11.928	11.8136	12.0511	12.0424	11.6904	12.0163	11.9213	11.9173	11.946	11.9547	11.54	11.888	11.6892	11.6957	11.5487	11.7187	11.7966	11.6343	11.6467	11.8006	11.6538	11.9543	11.7477	11.5928	11.7558	11.4251
P58876	Histone H2B type 1-D (H2B-clustered histone 5) (HIRA-interacting protein 2) (Histone H2B.1 B) (Histone H2B.b) (H2B/b)	15.5707	13.0599	13.6653	14.9513	14.4097	13.3279	13.6212	13.0071	13.0048	13.2793	13.3521	14.9985	12.4017	12.226	12.6491	12.1124	13.5216	13.1581	12.7245	12.5472	12.3763	12.5938	14.4354	12.1176	12.4357	12.7854	12.4324	12.6999	12.189	12.0598	12.2498	12.2169	15.2483	11.9107	12.4664	12.4766	12.5224	12.8764	12.5749	13.3856	12.0103	11.6745	14.5253	11.6648	12.5913	12.8641	12.4455	12.4337
P60174	Triosephosphate isomerase (TIM) (EC 5.3.1.1) (Methylglyoxal synthase) (EC 4.2.3.3) (Triose-phosphate isomerase)	11.263	12.2584	12.2426	11.5703	11.5525	11.3621	11.9093	11.7803	11.4302	12.4723	11.6612	11.1741	11.2194	10.7213	11.2717	11.4792	11.3741	11.2333	11.2341	10.794	10.4735	10.9123	11.228	10.8837	11.0041	11.2203	11.2426	10.55	10.5929	11.0551	10.9825	10.9856	11.041	10.7885	11.3774	11.8811	12.89	10.8052	10.6169	11.508	10.724	10.7113	11.2477	10.8252	10.937	11.0597	10.8905	10.8753
P61626	Lysozyme C (EC 3.2.1.17) (1,4-beta-N-acetylmuramidase C)	12.1364	12.1886	12.5668	12.285	12.8574	11.8311	11.8501	11.8147	12.7906	12.7507	11.9923	12.1025	12.4076	12.7643	12.044	12.4034	11.6254	11.7141	12.1942	11.8349	11.8372	12.0541	11.9708	12.1274	12.0109	11.7345	11.8616	11.9507	11.789	11.9021	11.7209	12.1194	11.9619	12.2297	11.8911	12.0851	11.9213	12.396	12.2453	12.0682	12.014	12.4638	11.9175	11.8625	11.9802	12.1742	12.075	12.3958
P61769	Beta-2-microglobulin [Cleaved into: Beta-2-microglobulin form pI 5.3]	13.9882	14.0523	13.6122	14.368	14.66	13.4078	13.5617	13.0732	14.4196	14.629	13.8426	13.6773	13.6653	14.339	14.032	13.7758	13.2379	13.304	13.7097	13.7692	13.6949	13.5949	13.3782	13.8078	13.3947	13.4671	12.8259	13.5417	13.286	13.5686	13.2627	13.84	13.9964	13.8334	13.5392	13.7485	13.578	14.5891	13.64	13.8583	13.8582	13.8978	13.4759	13.7332	13.8005	13.7549	13.5978	13.7446
P62258	14-3-3 protein epsilon (14-3-3E)	10.2383	10.7926	10.8108	10.3005	10.1922	9.99198	10.2061	10.0599	10.2243	10.8303	10.3276	9.95224	10.1078	9.90025	10.0015	10.1963	10.026	9.85533	9.68609	10.07	9.86491	9.94821	9.60944	10.1173	9.90381	10.2798	10.0583	9.88842	9.86815	10.1379	10.0935	10.0387	9.99069	10.0661	10.2311	10.8355	11.4181	9.50311	9.29428	10.1512	9.57604	9.76917	10.1922	10.002	9.80922	10.2801	9.98742	10.026
P62805	Histone H4	14.6783	13.0857	13.3447	13.9262	14.5064	13.6248	14.5444	13.458	13.1523	13.1914	14.0569	13.8394	12.8678	12.2434	12.6711	12.4518	12.3864	12.7464	12.6076	12.1237	11.9859	12.3929	13.2673	12.4938	12.6905	11.582	12.583	12.8327	12.1783	11.9066	11.783	12.6369	13.8031	12.3404	12.5283	12.1436	13.2257	12.6021	11.8222	13.2662	11.7816	12.5265	13.8215	12.2079	12.7888	12.827	12.3363	13.0245
P62937	Peptidyl-prolyl cis-trans isomerase A (PPIase A) (EC 5.2.1.8) (Cyclophilin A) (Cyclosporin A-binding protein) (Rotamase A) [Cleaved into: Peptidyl-prolyl cis-trans isomerase A, N-terminally processed]	11.7887	12.5082	12.5422	13.0969	12.3389	12.8916	12.533	13.4367	12.2325	13.2934	12.9486	11.6418	12.152	11.7333	11.662	13.0658	12.8672	13.0396	12.0447	11.7732	11.1461	12.2241	11.842	12.0674	11.2688	11.9332	12.7657	11.745	11.6743	11.847	11.3875	11.7755	11.3506	11.6986	12.8988	12.9113	12.5691	11.9743	11.5716	12.6513	11.4613	11.6173	11.5777	11.4835	12.3312	11.3475	12.0665	11.8654
P62987	Ubiquitin-60S ribosomal protein L40 (CEP52) (Ubiquitin A-52 residue ribosomal protein fusion product 1) [Cleaved into: Ubiquitin; 60S ribosomal protein L40 (Large ribosomal subunit protein eL40)]	13.0117	13.5798	13.4743	13.5299	12.8339	12.9091	13.0199	13.821	12.8544	13.8419	12.9431	12.6532	12.7218	12.5883	13.0422	13.2214	13.4701	13.2184	12.8585	12.49	11.9127	12.7267	12.9645	12.5227	12.4936	12.7761	13.0891	12.3052	12.2114	12.5961	12.1521	12.4538	12.7799	12.3645	13.0412	13.4261	13.7819	12.4633	12.2591	13.0068	12.1552	12.2176	12.9426	12.2488	12.9118	12.7665	12.3711	12.3291
P63104	14-3-3 protein zeta/delta (Protein kinase C inhibitor protein 1) (KCIP-1)	11.1563	11.3628	11.5402	11.6488	11.6741	11.4694	12.1462	11.6234	11.474	12.3711	11.6071	10.5109	11.1814	10.7254	10.9126	11.5627	10.9926	11.0173	11.1849	10.8323	10.7378	10.9495	10.7701	11.1743	10.6705	11.0191	11.0736	10.7503	10.8165	11.1751	10.6189	11.1267	10.5088	10.8379	11.0185	11.5588	12.0561	10.9079	10.6233	11.3535	10.8767	10.8544	10.7327	10.7503	10.9276	10.6381	10.8261	10.875
P63261	Actin, cytoplasmic 2 (Gamma-actin) [Cleaved into: Actin, cytoplasmic 2, N-terminally processed]	12.4163	12.4166	12.7329	12.6938	12.7677	12.5984	13.3772	12.5415	12.3847	12.9861	12.5886	11.7057	12.0654	11.7123	11.7805	12.5109	11.9829	12.0012	11.8557	11.8144	11.4753	11.8325	12.1779	11.9955	11.7668	11.7244	12.1653	11.8667	11.711	12.011	11.6525	11.8507	11.8281	11.7105	12.1401	12.3851	12.9121	12.0099	11.7571	12.1767	11.6199	11.3974	11.8666	11.7866	11.8642	11.8756	11.63	11.8978
P63267	Actin, gamma-enteric smooth muscle (Alpha-actin-3) (Gamma-2-actin) (Smooth muscle gamma-actin) [Cleaved into: Actin, gamma-enteric smooth muscle, intermediate form]	12.0556	13.9739	12.2976	12.557	12.11	12.8387	12.5227	12.556	12.2036	11.4031	13.0896	12.0796	12.4027	12.0516	12.1641	12.684	11.8788	12.6917	12.4208	12.5042	11.6294	11.9204	12.7247	11.7855	11.9335	12.2451	11.9718	12.2846	12.2336	12.4922	11.5614	11.488	12.1353	11.6702	12.6644	13.2022	12.3267	12.7148	12.2686	12.4365	11.7854	11.8336	13.2262	13.368	13.3453	13.843	13.2904	13.6256
P67936	Tropomyosin alpha-4 chain (TM30p1) (Tropomyosin-4)	11.9317	12.1156	12.6612	14.089	12.8384	13.4496	13.0521	14.5421	13.0259	13.2083	13.6639	11.9116	13.7384	11.4355	11.637	14.0147	13.8571	13.8193	12.2655	12.0184	11.6011	12.8624	12.055	12.8261	11.9933	12.5577	13.8474	12.0843	11.9583	12.3882	11.9339	11.8421	11.5736	11.2327	13.6961	13.5161	13.5388	12.2217	11.176	13.2987	12.0976	11.5927	11.3359	11.1955	13.4384	11.6223	12.678	12.3124
P68871	Hemoglobin subunit beta (Beta-globin) (Hemoglobin beta chain) [Cleaved into: LVV-hemorphin-7; Spinorphin]	12.0263	11.7797	12.2787	10.8675	11.6152	12.6618	11.8118	11.9555	11.3623	14.9794	12.5727	11.1994	11.3403	11.4104	11.3078	11.1072	11.7508	11.6605	10.8408	11.6399	11.6503	11.4715	10.9548	11.4811	11.1778	11.7478	12.2051	12.1596	11.75	11.6139	11.5637	11.4603	11.0886	11.32	12.1144	12.7562	16.2411	11.6086	12.1701	11.4257	11.4262	11.4042	11.1092	15.2975	11.6124	13.9895	11.8237	11.9391
P78417	Glutathione S-transferase omega-1 (GSTO-1) (EC 2.5.1.18) (Glutathione S-transferase omega 1-1) (GSTO 1-1) (Glutathione-dependent dehydroascorbate reductase) (EC 1.8.5.1) (Monomethylarsonic acid reductase) (MMA(V) reductase) (EC 1.20.4.2) (S-(Phenacyl)glutathione reductase) (SPG-R)	12.3743	12.6269	12.6911	12.234	12.4664	12.2697	12.5095	12.7074	12.36	12.9007	12.807	12.2639	12.082	12.1616	12.4821	12.6184	12.4295	12.2571	12.0491	12.4361	12.6753	12.1925	11.7115	12.354	12.1753	12.4714	12.3229	12.2329	12.2418	12.419	12.4314	12.5539	12.2725	12.1754	13.0874	12.7039	12.9348	12.3366	12.0041	12.3036	12.2855	12.1537	12.94	12.4451	12.0659	12.452	12.4221	12.1954
P80108	Phosphatidylinositol-glycan-specific phospholipase D (PI-G PLD) (EC 3.1.4.50) (Glycoprotein phospholipase D) (Glycosyl-phosphatidylinositol-specific phospholipase D) (GPI-PLD) (GPI-specific phospholipase D)	12.4389	12.8176	12.2153	12.0282	12.0571	12.5326	12.1174	12.8215	11.7216	12.1316	12.1714	12.8255	12.4444	12.8216	13.0963	12.4656	12.9549	12.3336	12.5938	12.6937	12.7957	12.5134	11.6816	12.8478	12.6814	12.9302	12.7422	12.3127	12.5739	12.419	12.6407	12.9754	12.8829	12.6961	13.0403	12.4336	12.601	12.1752	13.0223	12.4901	13.0234	13.1313	13.0267	13.0751	12.5344	12.9266	13.2241	12.7957
P80188	Neutrophil gelatinase-associated lipocalin (NGAL) (25 kDa alpha-2-microglobulin-related subunit of MMP-9) (Lipocalin-2) (Oncogene 24p3) (Siderocalin) (p25)	11.3737	12.3056	12.3425	12.3229	12.5406	12.1337	12.3633	12.1735	12.6174	12.8701	12.1453	11.4298	12.1915	12.1552	11.7161	11.9955	11.6382	11.8797	12.1253	11.3692	11.7182	12.0822	11.7391	12.0414	11.6672	11.6614	11.8389	11.9772	11.4816	11.6991	11.8249	11.9068	11.6232	12.1757	11.817	11.8292	11.8882	11.8511	11.849	11.8889	11.8201	12.3838	11.5908	11.6927	11.8574	11.4748	11.7318	12.2444
P80511	Protein S100-A12 (CGRP) (Calcium-binding protein in amniotic fluid 1) (CAAF1) (Calgranulin-C) (CAGC) (Extracellular newly identified RAGE-binding protein) (EN-RAGE) (Migration inhibitory factor-related protein 6) (MRP-6) (p6) (Neutrophil S100 protein) (S100 calcium-binding protein A12) [Cleaved into: Calcitermin]	12.9212	12.9731	13.8457	12.8177	13.6339	13.2752	14.1935	13.152	13.1135	13.7812	13.8121	11.6519	11.9708	12.4109	12.5572	13.2735	12.0528	12.757	12.6295	11.9904	11.884	12.1845	11.9973	12.1713	12.0181	11.3587	12.5352	12.6229	12.013	11.9856	12.0858	12.1501	11.7118	11.5584	12.1947	12.2569	12.3821	12.0154	12.1257	12.4269	11.7479	11.5887	12.4143	11.5227	12.4616	12.6345	12.19	12.9938
P80723	Brain acid soluble protein 1 (22 kDa neuronal tissue-enriched acidic protein) (Neuronal axonal membrane protein NAP-22)	11.2521	11.2521	11.1831	11.3138	11.9873	10.9764	11.1613	11.3972	11.5263	11.5678	10.8922	10.7223	10.9928	11.2588	11.2907	11.0888	11.1744	11.0977	11.3163	11.3074	11.223	11.2283	11.154	10.8009	10.9818	11.4051	11.1811	11.2534	11.0152	11.0084	10.9923	11.0466	11.0365	11.012	10.7093	11.3641	11.2862	11.411	11.0156	11.0745	11.1392	11.0109	10.7526	10.7841	11.0627	11.2412	11.1177	11.3551
P81605	Dermcidin (EC 3.4.-.-) (Preproteolysin) [Cleaved into: Survival-promoting peptide; DCD-1]	13.3275	13.285	13.108	13.3567	13.2467	12.6354	13.5707	13.5973	12.4117	14.1545	13.0019	13.3141	12.6088	15.0019	13.6328	12.5631	13.055	12.817	13.4366	14.4134	14.2907	13.8984	13.0858	12.9031	13.0092	15.0912	13.1387	13.2134	12.5678	12.8058	13.0172	13.2738	13.4296	13.1689	12.8675	12.5776	13.2052	12.9241	13.2041	13.365	13.3002	13.1347	12.7344	13.3171	12.6373	13.1885	13.388	13.3422
P98160	Basement membrane-specific heparan sulfate proteoglycan core protein (HSPG) (Perlecan) (PLC) [Cleaved into: Endorepellin; LG3 peptide]	11.766	11.7289	11.4504	11.8407	11.7607	11.4368	11.6672	11.3836	11.5615	11.9101	11.33	11.749	11.6008	11.933	11.7531	11.7435	11.8087	11.7161	11.7616	11.773	12.0426	11.8569	11.8737	11.6939	11.8077	11.6379	11.8128	11.7693	11.7897	11.8373	11.8723	11.8192	11.7144	11.9748	11.5446	11.6011	11.6559	11.8061	11.7969	11.7769	11.7655	11.752	11.694	11.9252	11.6538	11.678	11.7142	11.7123
Q01459	Di-N-acetylchitobiase (EC 3.2.1.-)	12.2781	12.2135	12.3864	12.2424	12.3409	12.4687	12.6131	12.7788	12.3824	12.2493	12.2314	12.642	12.3863	12.5261	12.5261	12.3272	12.4711	12.4079	12.4736	12.6303	12.4743	12.5098	12.4896	12.5279	12.8234	12.5296	12.501	12.678	12.6201	12.5958	12.7936	12.6365	12.7223	12.6335	12.6163	12.0172	12.1922	13.0849	12.6581	12.458	12.543	12.6376	12.5187	12.6371	12.4464	12.2951	12.6088	12.3209
Q01518	Adenylyl cyclase-associated protein 1 (CAP 1)	11.7849	12.1032	12.4732	11.9786	12.4559	12.7218	13.0237	13.3982	12.4909	12.6968	12.7587	12.4823	12.4225	11.566	12.2187	12.4554	12.3289	12.7326	12.1867	11.9057	11.488	12.0701	12.9839	11.9119	12.5837	11.9681	12.5313	11.8462	11.8235	11.9521	11.707	11.3109	11.9145	11.5266	12.08	12.6521	12.206	11.9735	11.7358	12.6661	11.9101	11.6399	12.4525	11.9598	12.3757	11.9095	12.2229	12.0951
Q02413	Desmoglein-1 (Cadherin family member 4) (Desmosomal glycoprotein 1) (DG1) (DGI) (Pemphigus foliaceus antigen)	11.5741	11.7513	11.787	11.3471	10.88	10.8659	11.6173	12.5076	10.9335	11.3138	11.755	11.3645	11.4646	11.6357	11.445	10.898	11.2455	11.1515	11.1924	11.5729	11.4897	11.8266	11.3219	11.5435	11.4792	11.6228	11.567	11.1786	11.235	11.2063	11.4577	11.5117	11.5336	11.4839	11.4845	11.8113	11.1753	10.9078	12.1387	11.34	11.8402	11.3459	11.2849	11.5397	11.2078	11.127	11.8933	11.4634
Q02818	Nucleobindin-1 (CALNUC)	10.2262	11.3555	9.13395	10.4435	9.63266	9.96203	9.73148	9.41965	8.98318	9.81459	9.53115	9.28551	9.07215	9.18447	9.20175	9.05771	10.012	9.8321	8.59593	9.14822	9.73884	8.65843	9.44564	8.94621	9.67205	9.4956	8.91575	9.26693	9.16401	9.40458	9.23283	8.66833	9.55069	9.02624	9.30745	9.8047	9.13722	9.73738	9.26641	8.9587	9.22215	9.28282	9.33923	9.12099	8.98961	9.12214	9.38125	9.40833
Q03591	Complement factor H-related protein 1 (FHR-1) (H factor-like protein 1) (H-factor-like 1) (H36)	13.7977	14.3473	14.3497	14.8636	15.0761	14.959	14.92	14.2655	14.1592	14.208	15.2038	15.2331	14.9541	14.5542	14.8071	14.0764	12.5286	14.9359	14.9823	14.8459	14.3943	15.4794	13.1766	14.2997	14.3042	14.6807	14.0744	14.5337	14.6433	14.2866	15.0102	14.4412	14.8266	14.6378	14.6698	14.8374	14.5988	15.0025	14.9146	14.9801	12.7354	14.9447	14.742	13.7919	14.0927	13.9631	14.1887	14.7559
Q04756	Hepatocyte growth factor activator (HGF activator) (HGFA) (EC 3.4.21.-) [Cleaved into: Hepatocyte growth factor activator short chain; Hepatocyte growth factor activator long chain]	12.1786	12.637	12.5856	12.1649	12.2555	12.3275	12.5618	12.0359	12.6733	12.1873	12.2707	12.7348	12.6211	12.828	12.746	12.7198	12.7283	12.5869	12.5248	12.8668	12.7178	12.4228	12.7391	12.887	12.7572	12.6358	12.6949	12.6569	12.4825	12.3924	12.7128	12.9643	12.9494	12.8621	12.8115	12.0522	12.3203	12.7391	12.8338	12.3629	12.7104	12.8862	12.5847	12.8744	12.5257	12.452	12.7626	12.6409
Q05682	Caldesmon (CDM)	11.0133	11.3854	12.4505	13.5068	12.003	13.1014	11.8983	14.0842	11.8788	12.1807	13.1318	12.0422	13.4566	11.7433	11.0963	13.6507	13.7014	13.4895	12.1527	11.8706	10.744	12.9082	12.0736	12.676	12.0708	12.2915	13.5828	12.152	12.0571	11.9707	11.0259	11.6999	10.9429	10.9924	13.72	12.4542	13.116	11.908	11.0533	12.8449	11.3402	11.3917	10.9935	11.118	13.3075	10.7529	12.2404	11.8713
Q06033	Inter-alpha-trypsin inhibitor heavy chain H3 (ITI heavy chain H3) (ITI-HC3) (Inter-alpha-inhibitor heavy chain 3) (Serum-derived hyaluronan-associated protein) (SHAP)	12.7184	12.1623	12.7424	12.4067	11.7718	12.5682	12.6086	12.2575	12.6536	11.837	12.8952	12.4636	12.436	12.9629	12.2518	11.6453	12.1754	12.5178	12.3685	12.5472	12.8802	12.4737	12.469	12.2445	12.397	11.8146	11.7929	12.1033	12.1026	12.5711	12.4718	12.4316	12.3257	12.7267	12.3347	12.7315	12.0952	12.9306	11.9527	12.6784	12.6683	12.3417	12.4715	12.158	12.2873	12.7422	12.195	12.2486
Q07954	Prolow-density lipoprotein receptor-related protein 1 (LRP-1) (Alpha-2-macroglobulin receptor) (A2MR) (Apolipoprotein E receptor) (APOER) (CD antigen CD91) [Cleaved into: Low-density lipoprotein receptor-related protein 1 85 kDa subunit (LRP-85); Low-density lipoprotein receptor-related protein 1 515 kDa subunit (LRP-515); Low-density lipoprotein receptor-related protein 1 intracellular domain (L…	11.5487	11.9043	11.5515	11.7837	11.6931	11.5972	11.763	11.6204	11.6945	11.5277	11.6831	11.9115	11.7698	11.8903	11.7669	11.7087	11.8585	11.7434	11.6351	11.7786	12.0337	11.8361	11.8315	11.8026	11.93	11.6158	11.6619	11.8628	12.0554	11.8886	12.0352	11.8704	11.8441	11.9736	11.8685	11.7812	11.6217	12.0345	11.8871	11.9473	11.9518	11.8285	11.6864	11.7049	11.6753	11.7498	11.811	11.5487
Q08380	Galectin-3-binding protein (Basement membrane autoantigen p105) (Lectin galactoside-binding soluble 3-binding protein) (Mac-2-binding protein) (MAC2BP) (Mac-2 BP) (Tumor-associated antigen 90K)	11.1517	11.9348	11.5539	12.3187	11.2536	11.8062	11.1233	11.2263	11.8755	11.0239	11.0759	11.7551	11.2161	11.351	11.7248	12.478	11.8597	11.6093	11.3702	11.58	10.9738	11.0453	11.6678	11.5025	11.6357	11.3982	11.5661	11.8133	11.4503	11.3468	11.4945	11.5984	11.1564	11.7662	11.1222	11.0909	11.4872	11.4695	11.7159	11.3686	11.7817	11.6237	12.0582	11.5316	11.4695	11.7359	11.3653	11.5359
Q10588	ADP-ribosyl cyclase/cyclic ADP-ribose hydrolase 2 (EC 3.2.2.6) (ADP-ribosyl cyclase 2) (Bone marrow stromal antigen 1) (BST-1) (Cyclic ADP-ribose hydrolase 2) (cADPr hydrolase 2) (CD antigen CD157)	11.5804	11.4797	11.504	11.3541	11.4319	10.7488	11.929	11.208	11.6992	11.5084	11.6674	12.0096	11.5453	11.6947	11.825	11.7412	11.7107	11.643	11.7577	11.8377	11.7349	11.8759	11.9793	11.9114	11.8948	11.9206	11.4749	11.7915	11.5996	11.9778	11.7466	11.865	11.9142	11.9467	11.3209	11.5723	11.6874	11.7472	11.7266	11.6008	11.5577	11.9436	11.3606	11.9592	11.6495	11.7494	11.4853	11.7417
Q12805	EGF-containing fibulin-like extracellular matrix protein 1 (Extracellular protein S1-5) (Fibrillin-like protein) (Fibulin-3) (FIBL-3)	12.2812	11.9265	12.2731	12.5124	12.3176	11.9902	12.3873	12.0362	12.4132	12.2922	12.1539	12.6237	12.4224	12.8071	12.8397	12.3529	12.4429	12.3652	12.4574	12.5622	12.5301	12.548	12.2234	12.4003	12.2795	12.1898	12.055	12.4372	12.434	12.2498	12.4253	12.6624	12.6229	12.8472	12.1295	12.4052	12.0148	12.6752	12.4081	12.654	12.5396	12.8854	12.3565	12.4184	12.5039	12.238	12.3956	12.1909
Q12841	Follistatin-related protein 1 (Follistatin-like protein 1)	12.5116	12.491	12.6696	12.7693	12.1733	12.038	12.363	11.7802	12.1143	12.2284	12.3225	12.4867	12.4708	12.4021	12.3632	12.0263	12.3182	12.2111	12.2696	12.2084	12.4236	12.2659	12.2184	12.2435	12.2111	12.1728	12.1731	12.142	12.1999	12.09	12.1046	12.204	12.2484	12.4661	12.0815	11.7948	12.5479	12.2628	12.0677	11.8969	12.2855	12.3024	12.4286	12.3974	12.2357	12.0463	12.1046	11.8897
Q12860	Contactin-1 (Glycoprotein gp135) (Neural cell surface protein F3)	11.3892	11.5911	11.6501	11.4652	11.4015	11.5679	11.6386	11.377	11.5985	11.2876	11.3061	11.6676	11.7283	11.6384	11.5515	11.6373	11.6006	11.6619	11.6399	11.89	11.8629	11.7373	11.9869	11.7819	12.1087	11.9864	11.8655	12.0451	12.1327	12.0338	12.0676	11.8292	11.6215	11.9537	11.5104	11.5242	11.4238	11.5613	11.8116	11.8356	11.6954	11.8374	11.7165	11.8052	11.745	11.7464	11.874	11.4687
Q12913	Receptor-type tyrosine-protein phosphatase eta (Protein-tyrosine phosphatase eta) (R-PTP-eta) (EC 3.1.3.48) (Density-enhanced phosphatase 1) (DEP-1) (HPTP eta) (Protein-tyrosine phosphatase receptor type J) (R-PTP-J) (CD antigen CD148)	12.1696	12.1591	12.0246	12.0674	12.0102	12.0296	12.0203	12.2888	12.0962	11.6875	11.9279	12.3898	12.4374	12.3021	12.3508	12.2001	12.3172	12.1938	12.3801	12.3452	12.2758	12.3415	12.5076	12.3753	12.4975	12.5326	12.3674	12.4985	12.601	12.0575	12.4233	12.5841	12.33	12.4313	12.154	12.1384	12.0365	12.1547	12.4881	12.2669	12.1093	12.3607	12.2714	12.3068	12.2964	12.4056	12.4133	12.2817
Q13093	Platelet-activating factor acetylhydrolase (PAF acetylhydrolase) (EC 3.1.1.47) (1-alkyl-2-acetylglycerophosphocholine esterase) (2-acetyl-1-alkylglycerophosphocholine esterase) (Group-VIIA phospholipase A2) (gVIIA-PLA2) (LDL-associated phospholipase A2) (LDL-PLA(2)) (PAF 2-acylhydrolase)	11.6974	12.1353	12.2449	11.3085	11.0725	11.0634	11.7378	11.5234	11.5062	11.0677	11.0391	11.5093	11.8256	11.192	11.8449	11.5188	11.3685	11.1788	11.4892	12.3239	11.8569	11.9477	11.3857	11.4948	11.548	12.0847	11.8876	12.2229	11.8907	11.6828	11.7298	12.0563	11.8642	11.3521	11.2523	12.062	11.4028	11.5397	11.3679	10.9949	11.4181	11.2798	11.7807	12.1818	12.0094	11.9075	11.9661	12.1565
Q13103	Secreted phosphoprotein 24 (Spp-24) (Secreted phosphoprotein 2)	11.8311	12.6668	12.152	11.5438	13.262	12.3048	12.2466	12.1312	12.9935	12.1989	12.5313	12.3033	12.9174	12.9573	11.8043	12.1241	12.2182	12.7554	12.5953	13.174	12.7425	12.8296	13.8433	13.1227	12.3995	13.1548	12.3457	13.6706	13.7182	13.4642	13.4769	13.5627	12.5971	12.6569	12.7891	13.09	12.1359	13.7453	13.1473	13.4609	13.146	12.7386	11.915	12.3683	12.5174	12.584	12.375	12.3611
Q13201	Multimerin-1 (EMILIN-4) (Elastin microfibril interface located protein 4) (Elastin microfibril interfacer 4) (Endothelial cell multimerin) [Cleaved into: Platelet glycoprotein Ia*; 155 kDa platelet multimerin (p-155) (p155)]	12.152	12.155	11.8937	11.6496	11.8189	12.0734	11.5931	11.9433	11.9739	11.7261	12.4742	12.1059	12.1289	12.2041	12.1161	12.2206	11.9275	12.5231	11.9619	12.1309	12.406	11.9926	12.0965	12.0692	12.5755	12.4158	12.0744	12.4028	12.7744	13.0678	12.3819	12.0247	12.1874	12.1649	12.4127	12.1172	11.4895	12.0628	12.3129	12.1522	11.8721	12.4315	12.2464	11.9992	12.2972	12.1816	12.2528	12.2339
Q13228	Methanethiol oxidase (MTO) (EC 1.8.3.4) (56 kDa selenium-binding protein) (SBP56) (SP56) (Selenium-binding protein 1)	11.3826	11.911	12.4438	11.1368	11.2902	11.4592	11.5543	11.6298	11.4091	12.1365	11.7273	11.2474	11.31	11.3008	11.7498	11.6105	11.8462	11.461	11.514	11.548	11.1789	11.136	11.34	11.3793	11.5055	11.7282	11.5532	11.1839	11.0773	11.3588	11.0452	11.6272	11.4213	11.6233	11.7574	11.7682	12.2321	11.3045	11.4517	11.3354	11.316	11.6455	11.6084	11.7209	11.0042	11.6807	11.58	11.629
Q13332	Receptor-type tyrosine-protein phosphatase S (R-PTP-S) (EC 3.1.3.48) (Receptor-type tyrosine-protein phosphatase sigma) (R-PTP-sigma)	10.0344	10.0618	9.79086	9.83569	9.79978	9.60071	9.96299	9.77538	9.94767	9.94773	9.82374	9.9635	10.2987	10.0375	10.0352	10.042	9.74941	10.1013	10.0684	10.1116	9.66912	10.1354	10.2448	10.1538	10.3322	10.3691	10.5471	9.98009	9.77345	10.3854	10.0565	10.2199	10.0391	10.1609	10.0661	9.61038	10.4447	9.70853	9.88235	10.2298	10.2852	10.1692	10.108	10.1667	9.78979	10.1065	10.2491	10.0275
Q13508	Ecto-ADP-ribosyltransferase 3 (EC 2.4.2.31) (ADP-ribosyltransferase C2 and C3 toxin-like 3) (ARTC3) (Mono(ADP-ribosyl)transferase 3) (NAD(P)(+)--arginine ADP-ribosyltransferase 3)	12.443	11.7734	12.0499	12.3676	12.9337	12.217	11.4753	11.4182	12.3047	12.6798	12.1425	11.906	12.5019	12.6596	12.0103	12.091	12.1014	12.0804	12.6803	12.0695	12.3664	12.7142	12.3157	12.7333	12.7046	12.642	12.5399	12.4402	11.9257	12.2763	12.2955	12.6235	12.3887	12.416	12.1791	12.7147	12.2971	12.1181	11.866	12.1223	12.4478	12.4504	11.901	12.5415	12.6427	12.024	12.2733	12.2714
Q13740	CD166 antigen (Activated leukocyte cell adhesion molecule) (CD antigen CD166)	11.9315	12.2884	11.9608	12.3376	12.0659	12.1739	12.1369	11.9565	12.2035	12.0654	12.1448	12.3809	12.186	12.2769	12.2119	12.3317	12.1398	12.302	12.152	12.4479	12.5374	12.2544	12.5971	12.3055	12.3555	12.5423	12.2262	12.3205	12.3072	12.3649	12.4489	12.3293	12.2715	12.3214	12.1541	12.1404	12.1079	12.3085	12.2936	12.4252	12.2792	12.106	12.3078	12.3988	12.275	12.2054	12.344	12.0952
Q13790	Apolipoprotein F (Apo-F) (Lipid transfer inhibitor protein) (LTIP)	13.4909	13.2441	13.028	12.0259	12.3647	12.5636	12.1141	11.9409	13.4104	12.1206	13.2832	12.5389	13.4531	11.9473	12.6601	12.5733	13.0166	12.7968	12.6839	13.4895	13.2874	13.2014	12.018	12.1215	13.0767	13.6935	13.309	12.6672	12.996	13.5915	13.053	13.2625	12.4365	12.4068	12.4014	13.8736	13.0386	12.9569	12.4334	12.6202	12.9719	12.0046	12.6355	13.0637	13.2308	13.2121	13.7646	12.4473
Q13822	Ectonucleotide pyrophosphatase/phosphodiesterase family member 2 (E-NPP 2) (EC 3.1.4.39) (Autotaxin) (Extracellular lysophospholipase D) (LysoPLD)	10.2242	10.3426	10.2288	10.7294	10.0534	10.2492	10.8397	10.1963	10.3604	10.1827	10.3164	10.6787	10.4535	10.494	10.4723	10.4247	10.4206	10.7311	10.4002	10.729	10.4715	10.4655	10.7309	10.5342	10.6311	10.6699	10.7478	10.6324	10.842	10.501	10.891	10.4967	10.5716	10.7113	10.3575	10.4341	10.562	10.6346	10.3777	10.681	10.7592	10.4266	10.3506	10.6733	10.4169	10.8193	10.4473	10.4138
Q13867	Bleomycin hydrolase (BH) (BLM hydrolase) (BMH) (EC 3.4.22.40)	12.543	11.9814	12.0675	12.152	11.9608	11.8537	12.1502	12.6083	11.9349	12.0556	12.3616	12.152	12.0298	12.2723	12.1072	11.9285	12.3599	12.1365	11.9309	12.0466	12.3809	12.2024	12.2316	12.1614	12.2089	13.0555	11.9044	12.2984	12.2216	12.1897	12.1208	12.3668	12.2004	12.3205	12.2715	11.9932	12.401	11.8782	12.2267	12.1384	12.4309	12.2035	12.2613	12.4801	12.1504	12.2244	12.2059	12.1529
Q14118	Dystroglycan 1 (Dystroglycan) (Dystrophin-associated glycoprotein 1) [Cleaved into: Alpha-dystroglycan (Alpha-DG); Beta-dystroglycan (Beta-DG)]	12.0293	11.5969	11.4729	12.3917	12.5508	11.7683	11.9784	11.5186	11.968	12.1388	11.6814	11.8399	12.0474	12.1074	11.8436	11.5561	11.7492	11.6951	12.0123	11.6705	12.0526	11.9352	11.86	11.9527	11.9922	11.9407	11.953	11.7886	11.4809	12.0257	11.9289	11.9223	11.9008	11.8189	11.5912	12.0448	11.7628	11.8095	11.6886	11.8588	11.9926	12.0436	11.7004	11.6861	11.8081	11.6051	11.7677	11.7101
Q14126	Desmoglein-2 (Cadherin family member 5) (HDGC)	10.9622	10.8792	11.0514	11.0475	11.0798	10.7755	11.25	10.9281	11.3668	10.7582	11.0118	11.1924	11.0636	11.1443	10.9582	10.9156	11.2152	11.1011	11.2414	11.3699	11.4182	11.2635	11.6304	11.2215	11.3703	11.3144	11.0791	11.4797	11.3042	11.4778	11.4582	11.4391	11.1882	11.3496	11.0836	11.3799	10.9935	11.3898	11.1303	10.9419	11.2458	11.1217	11.0705	11.1398	11.015	11.1166	11.0792	11.095
Q14289	Protein-tyrosine kinase 2-beta (EC 2.7.10.2) (Calcium-dependent tyrosine kinase) (CADTK) (Calcium-regulated non-receptor proline-rich tyrosine kinase) (Cell adhesion kinase beta) (CAK-beta) (CAKB) (Focal adhesion kinase 2) (FADK 2) (Proline-rich tyrosine kinase 2) (Related adhesion focal tyrosine kinase) (RAFTK)	15.422	14.1433	14.5752	14.5592	14.3796	15.1799	15.0529	14.712	14.3472	14.2026	15.0119	14.7979	14.8357	14.834	14.8056	14.3661	14.7312	15.1982	14.7487	14.632	14.724	14.3751	14.7001	14.8483	14.8414	14.6472	14.5779	14.4084	14.5615	15.0023	15.0061	14.5962	14.8742	14.5432	14.8001	14.587	14.3679	14.8202	14.8578	15.2147	15.0699	15.003	14.8726	14.6024	14.6425	14.9952	14.6349	14.6914
Q14314	Fibroleukin (Fibrinogen-like protein 2) (pT49)	12.2864	12.6931	12.2032	12.3275	11.7583	12.0134	11.9212	12.039	12.0003	12.4605	11.9194	12.1046	12.0037	12.1046	12.2053	12.3773	12.0435	12.0676	12.0915	12.084	12.3757	12.0257	12.2829	12.2403	12.4924	12.0059	12.0334	12.2225	12.0382	12.0527	12.0019	12.2214	11.9458	12.3249	11.9383	12.0657	12.1945	12.2704	11.8909	12.0418	12.1406	12.1766	12.4603	12.4476	12.1605	12.8662	12.152	12.0756
Q14515	SPARC-like protein 1 (High endothelial venule protein) (Hevin) (MAST 9)	11.8833	11.96	11.2908	12.4582	11.9206	11.4026	12.28	11.6251	11.9431	12.4762	11.7516	11.8605	11.5452	12.0285	11.8174	11.853	11.9472	12.0638	11.9164	12.1169	11.9723	11.6988	11.9165	11.9313	12.0394	12.0121	11.8891	12.0254	11.8909	11.8882	11.8435	11.8237	12.0421	12.0444	11.8984	11.7958	12.3441	12.0992	11.9396	11.7343	12.0698	11.8612	11.753	11.8534	11.8422	11.8663	11.7818	11.5898
Q14520	Hyaluronan-binding protein 2 (EC 3.4.21.-) (Factor VII-activating protease) (Factor seven-activating protease) (FSAP) (Hepatocyte growth factor activator-like protein) (Plasma hyaluronan-binding protein) [Cleaved into: Hyaluronan-binding protein 2 50 kDa heavy chain; Hyaluronan-binding protein 2 50 kDa heavy chain alternate form; Hyaluronan-binding protein 2 27 kDa light chain; Hyaluronan-binding…	13.1494	13.6565	13.2263	13.4799	13.6439	13.8041	13.6396	13.9817	13.7069	13.4647	13.9132	13.9487	13.6868	13.8366	13.8608	13.4564	13.9098	13.8961	13.819	13.8241	13.8117	13.5111	13.8624	13.7963	13.8852	13.8628	13.773	13.8683	14.0264	13.9358	13.8564	13.9298	13.9937	13.7505	13.8338	13.4912	13.2035	13.5864	13.8217	13.4745	14.0457	13.87	13.7054	13.7397	13.6884	13.9782	13.9772	13.8812
Q14624	Inter-alpha-trypsin inhibitor heavy chain H4 (ITI heavy chain H4) (ITI-HC4) (Inter-alpha-inhibitor heavy chain 4) (Inter-alpha-trypsin inhibitor family heavy chain-related protein) (IHRP) (Plasma kallikrein sensitive glycoprotein 120) (Gp120) (PK-120) [Cleaved into: 70 kDa inter-alpha-trypsin inhibitor heavy chain H4; 35 kDa inter-alpha-trypsin inhibitor heavy chain H4]	13.0493	12.8162	12.7997	12.6266	12.748	12.9474	12.9569	12.7168	12.8222	12.3734	13.2331	12.8654	12.8792	13.1777	12.8346	12.6747	12.833	12.9921	12.6709	12.8895	13.2033	12.8828	12.9341	12.7357	13.0238	12.9827	12.7776	12.5538	12.8073	13.2605	12.9133	12.8014	12.7953	12.8628	12.9537	13.3038	12.6255	13.1271	12.9215	12.9723	13.3013	13.1	12.8937	12.9522	12.8778	13.2831	12.8681	12.873
Q14766	Latent-transforming growth factor beta-binding protein 1 (LTBP-1) (Transforming growth factor beta-1-binding protein 1) (TGF-beta1-BP-1)	11.8125	11.9575	11.6097	11.4222	11.602	11.9414	11.2598	11.689	11.793	11.5287	11.7805	11.8722	12.1534	11.9968	12.085	12.086	11.9153	12.2074	11.621	11.9784	12.0776	12.025	11.8891	11.9843	12.152	12.1316	11.918	12.0281	12.0632	12.5993	12.177	11.9159	11.8283	12.0831	12.1767	11.9635	11.3977	12.0654	12.201	12.1126	12.297	12.0014	11.9867	11.7256	11.9272	11.9266	11.9176	11.7555
Q14847	LIM and SH3 domain protein 1 (LASP-1) (Metastatic lymph node gene 50 protein) (MLN 50)	11.0114	11.5665	12.1426	12.5072	12.0353	12.6835	12.2299	13.3797	11.8961	12.8536	12.6886	11.3358	12.8577	11.025	10.9935	13.0949	12.8191	13.0455	11.7944	11.2478	10.4381	12.2552	11.3018	11.8775	11.1606	11.5774	12.6754	11.7265	11.4507	11.3975	10.8293	11.0359	10.6657	10.5374	12.6682	12.554	12.2611	11.6791	10.8184	12.3837	11.0746	10.9359	10.7403	10.7015	12.7078	10.6866	11.7159	11.5042
Q14956	Transmembrane glycoprotein NMB (Hematopoietic growth factor inducible neurokinin-1 type)	11.8971	11.9388	11.9085	11.6993	12.0237	11.9692	12.1752	11.9737	11.8753	11.7404	11.9458	12.3446	11.9268	12.1735	12.3506	12.1817	12.1177	11.7916	11.6508	12.168	12.2178	12.152	12.2441	12.1593	12.176	12.546	12.0908	11.84	11.7022	12.1671	12.2849	11.9242	12.2075	12.2214	12.0457	11.8797	12.0142	11.7837	11.9581	11.781	12.0621	12.0664	12.0366	12.4804	12.152	12.135	11.9146	11.928
Q15063	Periostin (PN) (Osteoblast-specific factor 2) (OSF-2)	10.7947	10.3711	10.4916	10.2494	10.2936	10.3361	10.4735	10.5723	10.581	10.3294	10.3885	10.7208	10.8621	10.927	10.4455	10.3373	10.9295	10.5535	10.2881	11.075	10.8445	10.883	10.7582	10.6431	10.5741	10.7692	10.5874	10.7201	10.7936	10.7114	10.7883	10.7662	10.6025	10.9797	10.7812	10.557	10.5975	10.7398	10.8028	10.6171	10.9351	11.115	10.7358	11.2667	10.7345	10.894	10.5951	10.5259
Q15113	Procollagen C-endopeptidase enhancer 1 (Procollagen COOH-terminal proteinase enhancer 1) (PCPE-1) (Procollagen C-proteinase enhancer 1) (Type 1 procollagen C-proteinase enhancer protein) (Type I procollagen COOH-terminal proteinase enhancer)	12.0292	11.9933	11.8338	11.707	13.1201	12.2854	11.9826	11.7541	12.2964	12.2122	11.7652	12.3692	12.1582	12.1178	12.3439	12.0766	12.2155	12.271	11.9553	12.152	12.1864	12.2267	12.1864	12.5251	12.2197	12.2869	12.045	12.0153	12.5571	12.0701	12.132	12.281	12.0892	12.4436	12.9459	12.314	12.152	12.1912	12.643	12.3287	12.5027	12.5494	12.3961	11.9775	11.8462	12.0152	12.473	11.8573
Q15582	Transforming growth factor-beta-induced protein ig-h3 (Beta ig-h3) (Kerato-epithelin) (RGD-containing collagen-associated protein) (RGD-CAP)	12.328	11.9999	11.9493	12.4521	11.9199	12.1486	12.6023	12.1742	12.0263	12.403	12.374	12.3588	12.113	12.3582	12.3801	12.476	12.1798	12.2378	12.1186	12.2671	12.7936	12.5627	12.4411	12.2809	12.6231	12.7674	12.2818	12.5948	12.8214	12.3761	12.5203	12.5876	12.2816	12.3941	12.3309	12.0256	12.3766	11.8979	12.5961	12.2189	12.3075	12.2715	12.2559	12.4677	12.2634	12.5435	12.2145	12.4643
Q15828	Cystatin-M (Cystatin-6) (Cystatin-E)	12.1263	11.4403	11.155	11.8584	12.5352	11.386	11.3928	11.4916	11.2141	11.8228	11.653	11.924	11.449	11.653	12.0906	11.3993	11.5746	11.4836	12.2546	11.92	11.667	11.5534	12.0763	11.8262	11.9255	11.9882	11.859	12.0108	11.4202	11.9074	12.0477	11.6794	11.7382	11.9438	11.471	11.7779	11.2976	11.9401	11.8009	11.666	11.4257	11.8177	11.5088	11.5579	11.4168	11.5656	11.5803	11.3083
Q15848	Adiponectin (30 kDa adipocyte complement-related protein) (Adipocyte complement-related 30 kDa protein) (ACRP30) (Adipocyte, C1q and collagen domain-containing protein) (Adipose most abundant gene transcript 1 protein) (apM-1) (Gelatin-binding protein)	12.3663	12.7256	12.1822	12.8698	12.1778	12.1304	12.7028	12.274	12.014	13.4485	12.7352	12.7415	12.4616	12.4951	12.7258	12.3246	12.6114	12.6123	13.1045	12.7601	12.9282	12.5858	12.9627	12.2859	12.7364	12.0288	12.0484	13.1324	13.895	12.6949	12.7346	13.2777	12.2121	13.9434	12.6245	12.2326	11.6023	12.8383	12.6545	11.8823	12.8511	12.1211	12.2678	12.6006	12.1194	12.6711	13.1274	11.3191
Q15942	Zyxin (Zyxin-2)	11.6089	11.4634	12.1041	12.4395	12.1398	12.8727	12.0679	13.2503	12.1792	12.1266	12.8352	12.0468	13.0884	11.1155	11.5865	12.9698	13.2377	13.1529	12.0882	11.8213	11.381	12.5236	12.0811	12.2443	12.0398	12.1554	12.8624	11.9204	11.7776	11.8742	11.4594	11.3209	11.6389	10.6281	12.7261	12.849	12.7273	11.8719	11.2111	12.4758	11.6508	11.1538	11.509	11.018	13.1183	11.3488	12.0815	11.9745
Q16270	Insulin-like growth factor-binding protein 7 (IBP-7) (IGF-binding protein 7) (IGFBP-7) (IGFBP-rP1) (MAC25 protein) (PGI2-stimulating factor) (Prostacyclin-stimulating factor) (Tumor-derived adhesion factor) (TAF)	11.9746	12.0373	11.8644	12.6125	12.6588	11.5183	12.4968	12.0951	12.2274	12.6333	11.9171	12.0618	11.8986	12.232	12.2245	12.2466	12.101	11.6972	12.3251	12.1394	12.1293	12.1147	12.1132	12.0836	12.1027	11.9471	11.9909	12.0405	12.2176	11.7762	12.07	12.0087	12.0636	12.4911	11.718	12.1016	12.0201	12.1074	12.1788	11.9682	12.3743	12.1348	11.8952	12.0892	11.9733	11.8488	11.7517	11.8547
Q16610	Extracellular matrix protein 1 (Secretory component p85)	13.0971	12.4671	12.6951	11.9486	12.2423	12.6816	13.0909	12.797	12.5049	12.043	12.4967	12.9008	12.5023	12.7968	12.7089	12.9835	13.0548	12.5541	11.9997	12.8276	12.7993	12.4543	12.3937	12.4612	12.4207	12.3588	12.3233	12.927	12.6519	12.7344	12.6351	12.7801	12.7997	13.0893	12.4976	11.6519	12.5908	12.3587	12.8148	13.0075	12.4877	13.4349	13.0279	13.1636	12.586	12.9829	12.7	12.1932
Q16627	C-C motif chemokine 14 (Chemokine CC-1/CC-3) (HCC-1/HCC-3) (HCC-1(1-74)) (NCC-2) (Small-inducible cytokine A14) [Cleaved into: HCC-1(3-74); HCC-1(4-74); HCC-1(9-74)]	11.5576	11.0086	11.2248	11.8094	11.8071	11.1064	11.0715	10.9779	11.401	11.5997	11.0747	11.1222	10.8898	11.5812	11.1195	10.9988	10.9001	11.1324	10.9165	11.101	11.0538	10.9638	11.3948	10.9167	11.2646	11.0463	10.9583	10.9486	10.9182	11.145	10.9343	10.8812	11.4894	11.2601	10.7366	11.307	10.6809	11.1287	10.6335	11.215	11.1554	11.0862	10.8743	10.8759	11.08	11.2448	10.9934	11.1842
Q16706	Alpha-mannosidase 2 (EC 3.2.1.114) (Golgi alpha-mannosidase II) (AMan II) (Man II) (Mannosidase alpha class 2A member 1) (Mannosyl-oligosaccharide 1,3-1,6-alpha-mannosidase)	11.7315	11.4866	11.3508	11.3263	11.3203	11.7619	11.2957	11.3643	11.482	11.321	11.5702	11.7377	11.6885	11.6091	11.6105	11.4312	11.6457	11.6799	11.4216	11.6475	11.6421	11.6911	11.7367	11.6415	11.6661	11.6318	11.3683	11.8842	11.7203	11.7023	11.751	11.6115	11.7068	11.7523	11.6379	11.6194	11.5677	11.7041	11.6451	11.6221	11.6911	11.8942	11.5927	11.8277	11.5359	11.7837	11.6175	11.7235
Q16853	Membrane primary amine oxidase (EC 1.4.3.21) (Copper amine oxidase) (HPAO) (Semicarbazide-sensitive amine oxidase) (SSAO) (Vascular adhesion protein 1) (VAP-1)	10.9036	11.3754	11.1629	11.134	10.7588	10.726	11.2526	10.9859	11.4475	10.772	10.7582	11.4747	11.3549	11.5387	11.3007	11.2499	11.3311	11.2595	11.4574	11.6863	11.0452	11.3345	11.2069	11.4592	11.3683	11.2733	11.4187	11.384	11.4128	11.6212	11.8287	11.4001	11.5233	12.0774	11.4574	11.3704	11.3594	11.7382	11.3526	12.3604	11.1709	11.4283	11.5183	11.249	11.1598	10.9828	11.1275	11.2488
Q6EMK4	Vasorin (Protein slit-like 2)	11.8607	11.7719	11.6391	11.8245	11.8754	11.6619	11.8402	11.7239	11.8816	11.714	11.7981	12.0861	11.8079	12.0152	11.9762	11.8196	11.7933	11.8055	11.8365	12.0627	12.0526	11.874	11.8716	11.9388	12.0124	12.1668	11.8195	11.9002	11.7002	11.9367	12.0489	11.9912	12.0097	11.7847	11.734	11.835	11.7237	12.1078	11.9649	11.8773	12.0278	12.1056	11.8084	11.8908	11.8048	11.8117	11.8482	11.7673
Q6UWP8	Suprabasin	11.231	10.8189	10.8813	11.1172	11.885	10.9827	10.8737	11.0258	11.097	11.2367	11.0658	11.2924	10.9817	11.3998	11.2761	10.7926	11.1635	11.0967	11.2541	11.1356	11.4079	11.2542	11.0918	11.2139	11.1549	11.5873	11.2945	11.2097	11.0403	11.0523	11.12	11.0996	11.2354	11.2293	11.1084	11.103	11.3385	11.2822	11.0151	11.0792	11.2265	11.2408	10.824	11.1066	11.3842	11.0053	10.9477	11.0013
Q6UX71	Plexin domain-containing protein 2 (Tumor endothelial marker 7-related protein)	11.7435	11.9693	11.5576	12.0647	11.8005	11.6326	11.7899	11.8531	11.92	11.6494	11.7178	11.8691	12.0058	12.1685	11.8355	11.7987	11.8222	11.8195	12.0576	12.1617	12.0253	12.0841	11.6425	12.0162	11.771	12.0727	11.9701	11.8664	12.0359	11.8138	12.1653	11.8163	11.7019	12.1892	11.8207	11.6748	11.7845	12.0128	11.7086	12.0048	12.0707	11.9323	12.066	11.9136	11.7588	11.7102	11.9837	11.6997
Q6UXB8	Peptidase inhibitor 16 (PI-16) (Cysteine-rich secretory protein 9) (CRISP-9) (PSP94-binding protein) (CD antigen CD364)	11.6424	11.4194	11.5818	11.7559	12.1142	11.0282	11.8528	11.7607	11.8769	11.6175	10.9827	11.5952	11.7687	11.8016	11.8992	11.7985	11.5154	11.5219	12.1726	12.0547	11.6409	11.5117	11.9376	11.8438	11.9389	12.0155	12.0602	12.0298	11.8907	11.8712	11.9637	11.8942	11.6139	12.1189	11.445	11.2187	11.5836	11.7684	11.604	11.7552	11.7422	12.0338	11.4958	11.5687	11.851	11.6105	11.4565	11.4972
Q6UY14	ADAMTS-like protein 4 (ADAMTSL-4) (Thrombospondin repeat-containing protein 1)	11.3494	11.822	11.0247	11.4261	11.6341	11.2832	11.6792	11.5454	10.7543	11.6115	11.3885	11.5643	11.0903	11.7577	11.3097	11.4069	11.7278	11.885	11.8307	11.9988	11.7159	11.419	12.1359	11.4893	11.4442	11.7472	11.5137	11.3909	11.8115	11.2736	11.1953	11.5229	11.5676	11.489	11.5375	11.2002	11.3394	11.7213	11.5644	11.2945	11.079	11.4669	11.6263	11.4787	11.7677	11.4647	11.7448	11.3036
Q6YHK3	CD109 antigen (150 kDa TGF-beta-1-binding protein) (C3 and PZP-like alpha-2-macroglobulin domain-containing protein 7) (Platelet-specific Gov antigen) (p180) (r150) (CD antigen CD109)	11.3362	11.4175	11.3525	11.3727	11.3327	11.2271	11.584	11.2293	11.6007	11.5409	11.2876	11.8632	11.4498	11.4446	11.6107	11.6588	11.7408	11.5241	11.4736	11.9598	11.669	11.6537	11.6551	11.7102	11.8607	11.513	11.6623	11.6608	11.7671	11.7159	11.7453	11.5929	11.8297	11.3896	11.1037	11.7612	11.5793	11.6773	11.7623	11.5769	11.5929	11.4649	11.4243	11.7887	11.2779	12.0194	11.6765	11.3887
Q76LX8	A disintegrin and metalloproteinase with thrombospondin motifs 13 (ADAM-TS 13) (ADAM-TS13) (ADAMTS-13) (EC 3.4.24.87) (von Willebrand factor-cleaving protease) (vWF-CP) (vWF-cleaving protease)	11.1045	11.1205	11.1498	11.2432	11.0209	11.1378	11.2189	11.2309	11.233	10.892	11.0215	11.3836	11.2882	11.0126	11.173	11.2618	11.2002	11.0135	11.048	11.4938	11.4356	11.2376	11.6011	11.4887	11.5898	11.3348	11.3679	11.56	11.4035	11.4668	11.5359	11.4837	11.2841	11.3173	11.4778	11.1034	11.1682	11.241	11.6139	11.2983	11.379	11.3876	11.3645	11.4292	11.2324	11.2744	11.6456	11.3103
Q7Z7G0	Target of Nesh-SH3 (Tarsh) (ABI gene family member 3-binding protein) (Nesh-binding protein) (NeshBP)	12.3237	12.3204	12.347	12.0326	12.1522	12.4521	12.0439	12.361	12.2518	11.819	12.2012	12.6028	12.5339	12.6009	12.2926	12.5058	12.5212	12.2643	12.4482	12.4594	12.9384	12.6306	12.5497	12.5941	12.6027	12.9962	12.726	12.6399	12.5105	12.5185	12.5341	12.563	12.4453	12.6551	12.4467	11.9875	12.3675	12.3048	12.4777	12.4483	12.5301	12.4888	12.6807	12.849	12.2361	12.4621	12.4688	12.294
Q7Z7M0	Multiple epidermal growth factor-like domains protein 8 (Multiple EGF-like domains protein 8) (Epidermal growth factor-like protein 4) (EGF-like protein 4)	11.8864	12.1019	11.3794	11.6657	11.3438	11.9599	11.7533	11.8132	11.7507	11.5984	11.5892	12.0904	11.8428	11.8982	12.1396	11.6485	12.1986	11.8352	11.8221	11.8469	12.2479	11.9347	12.0474	11.9999	12.0458	12.0252	11.9	11.8926	11.9365	11.9255	12.0129	11.9677	12.1828	11.6697	11.9426	11.972	11.8307	11.8447	12.3258	12.1214	12.1807	11.9299	12.1338	12.0481	11.5195	11.9453	12.1746	11.8367
Q86SQ4	Adhesion G-protein coupled receptor G6 (Developmentally regulated G-protein-coupled receptor) (G-protein coupled receptor 126) (Vascular inducible G protein-coupled receptor) [Cleaved into: ADGRG6 N-terminal fragment (ADGRG6-NTF); ADGRG6 C-terminal fragment (ADGRG6-CTF)]	10.8164	10.7117	10.6983	10.3521	10.2389	10.331	10.4878	10.6185	10.4057	10.1835	10.8782	10.5965	10.0135	10.0748	10.4588	10.262	10.6752	10.285	10.3381	10.5734	11.0673	10.5899	10.3891	10.5615	10.6426	10.7276	10.3117	10.8029	10.8151	10.6553	10.8267	10.9622	10.3647	10.9918	10.6024	10.1585	9.83985	10.7291	10.6955	10.4433	10.5723	11.5114	10.5539	11.3372	10.17	10.6308	10.5358	10.3359
Q86TH1	ADAMTS-like protein 2 (ADAMTSL-2)	12.2513	12.0188	12.1184	12.7489	12.0778	11.9741	12.1012	12.159	11.8497	11.9879	12.152	12.4611	11.755	12.0114	12.1182	12.0043	12.3828	12.4996	12.162	12.1341	12.1681	12.2594	12.1641	12.4693	12.1298	12.0022	11.8004	11.9978	12.1535	12.2531	11.9893	12.0377	12.093	12.471	12.0216	11.5518	11.6867	12.0603	12.1962	12.395	11.9969	12.6375	12.1671	12.337	12.0192	12.1283	11.9576	12.2303
Q86UD1	Out at first protein homolog (HCV NS5A-transactivated protein 13 target protein 2)	11.0821	10.7093	11.0683	11.0785	11.2011	10.8113	10.901	10.7374	11.2641	10.8383	10.907	11.1272	10.8561	11.2416	11.0958	10.6915	10.877	11.2672	10.759	10.9156	11.0207	10.94	10.7382	10.9142	10.8143	10.6174	10.871	10.9269	11.056	10.8363	10.9489	11.1918	11.3138	11.3806	10.7101	10.8805	10.5831	11.254	10.8872	10.9589	11.1903	11.2909	10.7655	11.0643	10.9648	11.1177	11.1504	11.1153
Q86UX7	Fermitin family homolog 3 (Kindlin-3) (MIG2-like protein) (Unc-112-related protein 2)	10.609	10.55	11.1139	11.7452	11.294	11.9501	11.9998	11.9294	11.5309	11.5954	11.7098	10.6495	11.7735	10.2417	10.5035	12.1382	11.6292	11.875	11.063	10.9626	11.0131	11.2124	11.0621	11.4663	10.9901	11.1612	11.7762	11.3385	11.0172	11.3604	11.1731	10.5749	10.636	10.2725	11.8481	11.7117	11.8932	11.2233	10.7568	11.5683	10.976	10.4591	10.3329	11.5648	11.8006	10.627	11.2564	10.9516
Q86VB7	Scavenger receptor cysteine-rich type 1 protein M130 (Hemoglobin scavenger receptor) (CD antigen CD163) [Cleaved into: Soluble CD163 (sCD163)]	12.0452	12.4612	12.0857	12.4134	11.8203	12.2991	12.1155	11.726	12.1759	12.7036	12.4216	12.4142	12.1096	12.0594	12.0017	12.5668	11.9486	12.0936	12.3116	12.6942	12.046	11.9612	11.9888	12.34	12.2162	11.9061	12.0387	12.53	12.6034	12.0366	11.8972	12.3427	11.919	12.589	12.1844	11.7297	12.4118	12.5131	12.0388	11.8523	11.9022	12.591	12.3025	12.0908	12.3092	12.1793	11.5715	12.152
Q86YW5	Trem-like transcript 1 protein (TLT-1) (Triggering receptor expressed on myeloid cells-like protein 1)	12.054	12.6974	11.8865	12.0726	12.1859	12.7538	11.6427	12.4596	12.3315	12.1193	12.4552	12.5102	12.7621	11.882	12.0715	12.7673	12.5242	12.8748	12.4725	12.4492	12.4912	12.6943	12.4379	12.7143	12.8061	12.9126	12.668	12.3238	12.2546	12.6535	12.2509	12.2543	12.0074	11.5696	12.9903	12.8752	12.1189	12.8146	11.9469	12.7228	12.3026	11.6538	12.3317	11.941	12.87	12.1418	12.3262	12.3379
Q8IWV2	Contactin-4 (Brain-derived immunoglobulin superfamily protein 2) (BIG-2)	9.37574	9.68438	9.60785	9.67148	9.61906	9.64009	9.88101	9.70893	9.9545	9.67774	10.0228	9.80454	9.70197	9.69463	9.70027	9.58997	9.73649	10.0724	9.7047	10.0512	9.65543	10.0091	9.7221	9.82663	10.0615	9.99623	9.94898	9.79333	10.0942	10.4321	10.5064	10.0617	9.69825	10.2683	9.64514	9.79471	10.0355	9.65919	9.82754	10.0751	10.1637	9.84952	9.69653	9.84555	9.70055	9.79658	10.1904	9.6117
Q8IXL6	Extracellular serine/threonine protein kinase FAM20C (EC 2.7.11.1) (Dentin matrix protein 4) (DMP-4) (Golgi casein kinase) (Golgi-enriched fraction casein kinase) (GEF-CK)	11.3808	11.2646	11.1833	11.2126	10.8773	11.4224	11.0119	11.2042	11.0807	10.774	11.3784	11.3549	11.2019	11.1768	11.2144	10.9602	11.4937	11.3741	11.0668	11.1469	11.2709	11.2464	11.3292	11.3751	11.2673	11.3639	11.266	11.3861	11.375	11.0963	11.3958	11.2186	11.3206	11.2416	11.2324	11.1587	11.0134	11.1881	11.187	11.0635	11.383	11.4489	11.1475	11.2972	11.0488	11.4065	11.2715	11.0757
Q8IZF2	Adhesion G protein-coupled receptor F5 (G-protein coupled receptor 116)	10.5359	10.7104	10.1972	10.4222	10.2377	10.4553	10.8481	10.1558	10.9788	10.8449	9.94896	10.7149	10.8644	10.4222	10.5444	10.6104	10.6967	10.532	10.6424	10.968	10.3386	10.3676	10.5595	11.0104	10.8105	10.4663	10.6578	10.5498	10.7309	10.5204	10.3141	10.9245	10.4942	10.5249	10.5576	10.6447	10.2672	10.5314	10.7192	10.8394	9.83167	11.03	10.6218	10.5284	10.767	10.5432	10.7327	10.5024
Q8N6C8	Leukocyte immunoglobulin-like receptor subfamily A member 3 (CD85 antigen-like family member E) (Immunoglobulin-like transcript 6) (ILT-6) (Leukocyte immunoglobulin-like receptor 4) (LIR-4) (Monocyte inhibitory receptor HM43/HM31) (CD antigen CD85e)	12.3657	11.8772	11.8413	11.8656	11.9412	12.1223	11.2768	11.6188	12.1597	12.1264	12.0896	11.9435	12.3844	12.1508	11.8306	11.9112	12.0691	12.1758	12.4859	12.4338	11.8002	12.1699	12.1982	11.3674	11.4477	11.7554	11.9726	12.9154	12.4857	12.0108	12.6111	12.1845	12.5794	12.43	12.4381	12.2724	12.0181	12.8662	11.7724	12.3962	12.4906	12.3361	11.802	12.1173	12.4255	11.3974	12.034	12.3692
Q8NBP7	Proprotein convertase subtilisin/kexin type 9 (EC 3.4.21.-) (Neural apoptosis-regulated convertase 1) (NARC-1) (Proprotein convertase 9) (PC9) (Subtilisin/kexin-like protease PC9)	12.1686	12.1015	12.0515	12.2725	12.179	12.3814	12.3197	11.9793	11.9918	11.8072	12.5069	12.2242	12.323	12.0515	12.1969	12.0776	12.5825	12.3594	12.0922	12.2886	12.023	11.9881	12.5309	12.4808	12.2004	12.3021	12.1599	12.4411	12.7044	12.152	12.3443	12.4489	12.2665	12.1481	12.7567	12.1533	12.0702	12.4013	12.4792	12.4513	12.3683	12.3172	12.2985	12.2164	12.3545	12.3149	12.4404	12.2591
Q92520	Protein FAM3C (Interleukin-like EMT inducer)	11.2382	11.4096	10.6583	10.8141	11.5132	10.783	11.0689	11.1211	11.3855	12.4135	10.6279	10.8863	10.8508	11.4293	11.2808	10.9819	11.0054	10.8975	11.3551	11.2253	11.1063	11.086	11.0879	11.2649	11.0898	11.0551	10.7511	11.3068	11.1554	11.1175	11.0949	10.8776	11.2982	11.1823	10.8338	10.9705	11.0093	11.5074	11.2568	10.99	11.088	11.4847	10.8164	11.2404	11.151	11.1268	10.9687	11.1418
Q92686	Neurogranin (Ng) (RC3) [Cleaved into: NEUG(55-78)]	10.5953	10.5669	10.9618	10.9845	11.6859	11.6921	11.0012	11.6883	11.4494	11.0994	11.1698	10.3056	11.3249	9.68363	9.88179	11.1664	10.8504	11.1309	10.5238	10.6456	10.2001	11.022	10.8288	11.298	10.3951	10.7803	10.8573	10.6472	10.3345	11.0642	10.3109	10.2075	10.2055	9.31739	11.427	11.0818	11.1086	11.0431	9.54376	10.993	10.3564	9.84377	10.2417	9.42836	10.9517	10.2106	10.7257	10.5826
Q92820	Gamma-glutamyl hydrolase (EC 3.4.19.9) (Conjugase) (GH) (Gamma-Glu-X carboxypeptidase)	12.2708	11.5391	11.9039	11.4062	12.2416	12.4393	11.9234	12.0435	11.6976	11.5031	11.9804	12.0324	11.7289	11.8573	11.8535	11.533	11.6798	11.8367	11.4666	12.0097	11.8888	11.7858	11.8933	11.8201	12.0849	12.0396	11.5699	11.8025	11.6803	11.9804	11.8395	11.6304	12.1806	11.7989	11.925	11.6355	11.7736	12.1992	11.8072	11.982	12.1862	12.1357	12.152	11.9352	12.2409	12.1288	11.9925	11.8471
Q92859	Neogenin (Immunoglobulin superfamily DCC subclass member 2)	10.3917	10.846	10.6705	10.5925	10.7097	10.4483	10.7541	10.4315	10.5598	10.5548	10.1095	10.8454	10.7543	10.7439	10.6943	10.7451	10.9411	10.804	10.7891	11.0095	10.729	10.894	10.7758	11.0027	11.01	11.0887	11.0277	10.6577	10.9732	10.7178	11.0492	10.9129	10.8632	11.1231	10.6519	10.7973	10.7458	10.9098	10.9725	10.8767	10.7246	10.8237	10.7996	10.8825	10.7643	10.7744	10.9882	10.7082
Q92954	Proteoglycan 4 (Lubricin) (Megakaryocyte-stimulating factor) (Superficial zone proteoglycan) [Cleaved into: Proteoglycan 4 C-terminal part]	13.404	13.4971	12.6742	12.9401	12.8236	13.0875	13.0596	13.5292	12.6456	12.6445	13.0633	12.9452	13.0277	12.8803	13.177	12.4424	13.2569	13.1541	13.5016	13.2494	13.1719	12.8186	12.6152	12.8695	12.7224	13.0318	12.7592	12.8362	13.5304	12.8507	12.8954	13.4453	13.2392	13.1446	12.9577	12.7116	12.8512	12.8131	13.5804	12.3811	13.1575	12.7184	13.1105	13.2051	13.1906	13.4478	13.3971	13.3578
Q93063	Exostosin-2 (EC 2.4.1.224) (EC 2.4.1.225) (Glucuronosyl-N-acetylglucosaminyl-proteoglycan/N-acetylglucosaminyl-proteoglycan 4-alpha-N-acetylglucosaminyltransferase) (Multiple exostoses protein 2) (Putative tumor suppressor protein EXT2)	9.24276	9.18207	8.68659	9.32059	8.97044	8.88655	9.81765	9.31851	9.25597	8.93388	8.80052	9.14366	8.88887	8.93751	9.20869	9.14433	9.1418	9.45829	9.33462	9.38645	9.50351	9.09244	9.38429	8.89822	9.39611	8.90543	8.65934	9.41367	9.11744	9.35928	9.31912	9.39703	9.15417	9.02196	9.18789	9.13895	8.54129	8.8941	9.11076	9.06399	9.38673	9.15075	9.31611	9.01811	8.68525	9.20013	9.38854	9.11553
Q96EE4	Coiled-coil domain-containing protein 126	8.71349	8.67073	8.95276	8.46374	9.00188	8.66379	8.71987	8.3807	8.05381	8.5671	8.36555	8.56136	8.82586	8.8264	8.44267	8.02353	9.42752	8.80081	8.79921	8.69136	8.73094	8.69351	8.44623	9.01451	8.45263	8.96658	8.91268	8.87215	8.88338	8.78493	9.06099	8.66437	8.75588	8.27259	8.95929	9.1909	8.71389	8.94514	8.7197	8.27795	8.39542	8.84291	8.06741	8.8323	8.33445	8.34218	9.14632	8.85498
Q96IY4	Carboxypeptidase B2 (EC 3.4.17.20) (Carboxypeptidase U) (CPU) (Plasma carboxypeptidase B) (pCPB) (Thrombin-activable fibrinolysis inhibitor) (TAFI)	12.7812	12.1783	12.1662	12.3579	12.3624	12.653	12.4561	12.4505	12.5317	12.2115	12.7081	12.7556	12.5633	12.826	12.5694	12.3714	12.644	12.8672	12.4578	12.6811	12.7839	12.7057	12.5312	12.6742	12.7288	12.8007	12.7527	12.6078	12.7636	12.6901	12.7346	12.9281	12.5601	12.5784	12.7634	12.508	12.5297	12.6824	12.8263	12.588	12.741	12.6866	12.4216	12.8053	12.4296	12.8598	13.0085	12.5633
Q96KN2	Beta-Ala-His dipeptidase (EC 3.4.13.20) (CNDP dipeptidase 1) (Carnosine dipeptidase 1) (Glutamate carboxypeptidase-like protein 2) (Serum carnosinase)	12.6497	12.9732	11.8614	11.3933	12.4997	12.7694	12.4715	12.8354	12.1712	12.213	12.5613	12.6718	12.76	12.7691	13.3217	12.5557	12.9049	13.1016	12.9206	12.6211	12.2367	12.2368	12.8859	12.859	12.3976	12.5389	12.5817	12.5248	13.2557	12.9537	13.1211	12.9609	12.841	12.6611	12.8357	12.5301	12.4058	12.588	12.8322	12.4113	12.895	12.5776	12.6533	12.815	12.3525	12.4515	12.8927	12.905
Q96PD5	N-acetylmuramoyl-L-alanine amidase (EC 3.5.1.28) (Peptidoglycan recognition protein 2) (Peptidoglycan recognition protein long) (PGRP-L)	11.5141	11.744	12.0065	11.4632	11.8394	11.6945	11.8585	11.5787	12.142	11.6033	11.5702	12.1416	11.9446	12.0166	12.2866	11.9925	12.2176	12.1679	11.9297	12.315	12.3449	12.0916	12.2354	12.1409	12.1032	12.0507	12.0448	12.4543	12.2116	12.297	12.2631	12.2999	12.3138	12.1817	12.1045	12.1762	11.6509	12.0719	12.2027	12.0163	12.152	12.0626	12.172	12.2362	11.874	11.7311	12.5335	11.9533
Q96RR4	Calcium/calmodulin-dependent protein kinase kinase 2 (CaM-KK 2) (CaM-kinase kinase 2) (CaMKK 2) (EC 2.7.11.17) (Calcium/calmodulin-dependent protein kinase kinase beta) (CaM-KK beta) (CaM-kinase kinase beta) (CaMKK beta)	12.5328	12.622	13.0362	12.0599	12.596	12.8892	12.6553	13.1766	13.0355	12.4626	12.4385	13.3728	12.4805	12.9834	13.027	12.7027	13.021	13.2117	12.8772	13.0352	13.3262	12.6747	13.3509	13.1701	12.8488	13.1352	13.4189	13.1963	13.6663	13.6855	13.4583	13.5869	12.9792	13.0823	13.0888	13.1333	12.7792	13.0026	13.5881	13.3314	12.6227	12.7315	12.464	13.3982	12.8275	12.8347	13.2724	12.9567
Q96S96	Phosphatidylethanolamine-binding protein 4 (PEBP-4) (hPEBP4) (Protein cousin-of-RKIP 1)	12.7995	12.3305	11.9838	12.1226	13.0246	12.305	11.9194	11.8855	12.1266	12.8934	11.5845	12.5349	12.3406	12.7404	12.4442	12.4116	12.312	12.3822	12.6721	12.213	12.2278	12.6231	12.5866	12.7224	12.6311	12.5709	12.3758	12.4976	12.3967	12.3642	12.1156	12.407	12.8261	12.0196	12.1467	12.6044	12.5275	12.2587	12.4776	12.1025	12.3818	12.8989	12.0351	12.8334	12.5029	12.2675	12.9607	12.5934
Q99439	Calponin-2 (Calponin H2, smooth muscle) (Neutral calponin)	8.75162	9.08546	9.91562	10.8572	9.64354	10.1034	9.75404	10.9469	9.46209	9.23788	10.1697	9.51184	10.5885	9.07379	9.14049	10.4212	10.7397	10.8996	9.19487	9.30838	9.29907	9.54056	9.3935	9.94334	9.51701	9.47451	10.7526	9.21065	9.27584	9.24178	9.12365	9.26606	8.82165	8.99012	10.7456	10.1913	10.2519	9.36011	8.96301	9.61146	9.5784	9.10422	9.02893	9.35249	10.5495	9.36065	9.69453	9.36459
Q99784	Noelin (Neuronal olfactomedin-related ER localized protein) (Olfactomedin-1)	12.2072	12.3069	12.0735	12.3122	11.8702	12.3062	12.1331	11.9375	12.3518	11.7906	12.4121	12.2712	12.05	11.9456	12.0272	12.1604	12.3997	12.1033	12.0398	12.1207	12.1604	11.9535	12.4144	12.1905	12.4357	12.313	12.2387	12.2374	12.2659	12.3498	12.3831	12.3111	12.1108	12.6831	11.9903	12.448	12.0328	12.044	12.3629	12.3912	12.0324	12.3573	12.2849	12.3785	12.2282	12.2061	12.3446	12.5239
Q99878	Histone H2A type 1-J (Histone H2A/e)	11.6681	11.474	12.0041	11.3263	12.7575	11.8355	13.3715	11.5485	11.5154	11.4238	11.9876	11.0695	11.0875	10.4726	10.7249	10.3424	11.2131	11.2136	11.0198	11.2147	10.5904	11.1101	11.4118	10.2333	10.6133	10.602	11.0101	10.7718	10.8821	10.675	10.649	10.5424	11.425	10.634	10.8979	11.0244	11.0248	10.9745	10.3229	12.0018	10.6997	10.4685	11.606	10.3066	10.9892	11.0286	10.9544	11.277
Q99969	Retinoic acid receptor responder protein 2 (Chemerin) (RAR-responsive protein TIG2) (Tazarotene-induced gene 2 protein)	11.9338	10.8319	11.4091	11.5033	12.3951	11.6663	12.3923	11.6961	11.7645	11.4082	11.7551	11.7126	11.2551	12.1179	11.8117	11.4509	11.5104	11.647	11.6043	11.9033	12.0188	11.6712	11.5096	11.5173	11.5548	11.5103	11.4625	11.3747	11.6277	11.9971	11.4798	11.7404	11.9657	11.378	11.745	11.7796	11.3437	11.9609	11.6337	11.9469	12.0804	11.8642	11.5146	11.2648	11.5521	11.8542	11.7009	11.823
Q99972	Myocilin (Myocilin 55 kDa subunit) (Trabecular meshwork-induced glucocorticoid response protein) [Cleaved into: Myocilin, N-terminal fragment (Myocilin 20 kDa N-terminal fragment); Myocilin, C-terminal fragment (Myocilin 35 kDa N-terminal fragment)]	12.7154	12.4727	11.9968	12.4112	12.8694	12.125	12.1377	12.0111	12.6692	13.3118	11.9258	12.4491	12.4482	13.0498	12.807	12.6173	12.3418	12.516	12.5423	12.4305	12.4512	12.5644	12.6349	12.8215	12.5239	12.6205	12.516	12.4458	12.8092	12.3691	12.7078	12.647	12.6335	13.0624	12.1907	12.3496	13.4423	12.4412	12.5477	12.6363	12.6104	12.739	12.5044	12.5103	12.6385	12.3086	12.1912	12.4569
Q9BTY2	Plasma alpha-L-fucosidase (EC 3.2.1.51) (Alpha-L-fucoside fucohydrolase 2) (Alpha-L-fucosidase 2)	10.7948	11.3797	10.6414	11.4752	11.0744	11.0364	11.5195	11.4122	10.8335	10.4775	10.8609	11.9653	11.0858	10.9042	10.3334	11.2499	10.319	10.7715	10.8412	10.7869	11.1925	11.2041	11.4399	11.6263	11.5015	10.9935	11.6172	10.8395	11.5282	11.0886	11.7492	10.9311	10.9482	11.4307	11.506	11.2821	10.6954	11.2416	11.528	11.3273	10.7022	11.4596	11.6448	10.8027	11.3471	11.2866	11.3769	11.2095
Q9BWP8	Collectin-11 (Collectin kidney protein 1) (CL-K1)	12.215	12.1615	11.7332	12.237	11.6671	11.6474	12.1016	11.9796	11.7517	11.9196	11.7142	12.5525	12.0959	11.9937	12.0076	12.1127	11.8811	11.93	11.7988	12.4962	12.1994	12.304	12.5371	12.4309	12.334	12.3377	12.0143	12.5604	12.5943	12.502	12.2968	12.2458	12.1042	12.3678	12.1991	11.8211	11.8466	12.1384	12.1769	12.6409	11.9802	12.4109	11.978	12.3738	12.1658	12.2324	12.2629	11.9497
Q9BXR6	Complement factor H-related protein 5 (FHR-5)	13.1286	11.9893	12.1578	12.0149	12.1964	12.804	12.4032	12.9769	11.9669	11.5258	12.8359	12.5214	12.4474	12.5413	12.3601	11.8769	12.3037	12.134	12.4734	12.1643	12.291	12.0927	12.2039	12.0883	12.2871	12.3536	11.9529	11.941	12.3666	12.1242	12.2332	12.2443	12.32	12.191	12.2482	12.0623	11.6124	12.2687	12.3942	12.0926	12.881	12.2831	12.2487	12.2343	12.4534	12.5153	12.4009	12.0987
Q9BY67	Cell adhesion molecule 1 (Immunoglobulin superfamily member 4) (IgSF4) (Nectin-like protein 2) (NECL-2) (Spermatogenic immunoglobulin superfamily) (SgIgSF) (Synaptic cell adhesion molecule) (SynCAM) (Tumor suppressor in lung cancer 1) (TSLC-1)	11.7553	11.5129	11.6188	11.5409	11.7118	11.4953	12.0799	11.4642	11.6523	11.496	11.4629	11.7624	11.4278	11.6794	11.8032	11.6834	11.5666	11.5003	11.6012	11.8678	11.8688	11.5922	11.8677	11.6254	11.9197	11.7365	11.7494	11.6311	11.4723	11.6869	11.7914	11.8347	11.8213	11.7755	11.6141	11.7356	11.5284	11.8694	11.5971	11.6881	11.8568	11.8395	11.6699	11.6363	11.54	11.7812	11.5813	11.549
Q9BYE9	Cadherin-related family member 2 (Protocadherin LKC) (PC-LKC) (Protocadherin-24)	9.6759	9.57214	10.1019	11.289	9.34475	10.0366	8.83966	9.47593	9.73722	9.65508	10.3371	10.1666	9.48224	9.52408	9.36426	9.79056	9.71827	9.41847	10.3491	9.71408	9.6961	9.99294	9.62923	9.61179	9.40761	9.17626	9.18892	9.10101	9.13678	9.83272	9.92506	9.82188	9.62638	9.68767	9.75494	9.48402	9.04379	9.33389	9.76053	9.787	9.98376	9.42707	10.2975	9.65997	9.49807	10.2058	9.6866	9.35442
Q9H299	SH3 domain-binding glutamic acid-rich-like protein 3 (SH3 domain-binding protein 1) (SH3BP-1)	13.7891	13.8729	13.9546	14.7399	14.1263	14.5926	13.9669	15.3619	14.1529	14.5942	14.6582	13.9911	14.4582	13.6743	13.4631	15.0962	14.9	14.9636	14.1611	13.7396	13.0605	14.144	13.8176	14.1101	13.6409	13.9942	14.9737	13.7299	13.489	13.541	13.5063	13.7788	13.6641	13.5265	14.2928	14.4784	14.3497	14.0297	13.4715	14.3845	13.64	13.7527	13.6129	13.3746	14.5535	13.4336	14.0216	13.7602
Q9H4A3	Serine/threonine-protein kinase WNK1 (EC 2.7.11.1) (Erythrocyte 65 kDa protein) (p65) (Kinase deficient protein) (Protein kinase lysine-deficient 1) (Protein kinase with no lysine 1) (hWNK1)	13.1551	13.1303	12.8395	12.8499	12.9441	13.3344	12.2474	12.6581	13.1413	12.8602	12.7137	12.8237	13.2113	12.7843	13.029	12.8653	12.9439	13.511	13.099	13.0434	12.9163	13.1361	13.2764	13.2147	13.1033	13.4821	13.3746	13.1298	13.0393	13.4322	13.1552	12.8463	12.6991	12.8245	13.0094	13.3287	12.1672	13.0674	12.8689	13.0384	12.9818	12.3384	13.02	12.7848	13.4857	12.9833	13.1676	13.1644
Q9H4A9	Dipeptidase 2 (EC 3.4.13.19)	10.2278	10.6808	10.4335	10.1934	10.347	10.3187	10.3529	10.2643	10.6048	10.1037	10.3908	10.474	10.5297	10.5398	10.3111	10.6894	10.5103	10.5336	10.3965	10.7035	10.508	10.6308	10.7074	10.5826	10.8079	10.7231	10.5584	10.9621	10.6747	10.6157	10.7847	10.8761	10.3662	10.5783	10.3359	10.7778	10.4424	10.4309	10.5301	10.5798	10.5736	10.7059	10.4816	10.7301	10.6535	10.4	10.6203	10.9432
Q9H8L6	Multimerin-2 (EMILIN-3) (Elastin microfibril interface located protein 3) (Elastin microfibril interfacer 3) (EndoGlyx-1 p125/p140 subunit)	11.3549	10.1765	10.321	10.9394	10.5667	10.596	11.1179	10.5406	10.6962	10.484	10.7005	10.9514	10.865	10.4925	10.8969	11.0126	11.7025	10.6717	11.2066	11.687	10.6603	10.9346	11.2677	11.1517	11.1503	11.0843	11.7652	11.0943	11.0015	10.9771	11.4008	10.659	11.1438	10.9535	11.2788	11.0674	10.8569	10.8402	10.8751	10.5596	11.2058	11.0793	10.8505	10.689	11.0809	10.9358	10.5113	10.7488
Q9HBB8	Cadherin-related family member 5 (Mu-protocadherin) (Mucin and cadherin-like protein) (Mucin-like protocadherin) (MLPCDH)	10.5165	9.89231	10.1242	10.2306	10.1099	10.1987	10.4128	10.0567	10.2	10.0393	9.74628	10.4202	10.27	10.3643	9.72764	10.181	10.5721	10.4254	9.98488	10.2981	10.2798	10.1243	10.259	10.0102	11.0433	10.2414	10.1409	10.1154	9.88706	10.8449	10.7915	10.0464	10.7306	10.1133	10.6793	10.6362	9.91256	10.3897	10.4105	10.4287	10.2809	10.9581	10.3423	10.658	10.3459	10.1639	9.43999	10.1976
Q9HCL0	Protocadherin-18	11.0969	11.0831	10.9485	10.9457	11.1092	10.9025	10.8487	10.7564	11.2653	11.1626	11.2563	11.2158	11.0551	11.25	11.1531	11.0075	11.1026	10.9884	11.1931	11.3974	11.1493	11.1777	11.4523	11.2819	11.394	11.1785	11.0324	10.9798	11.1782	11.1621	11.3095	11.2963	10.904	11.3949	11.3189	11.1257	10.4791	11.1983	11.1923	11.1211	11.1522	11.3687	11.0171	11.0844	10.9862	11.5634	11.1827	10.989
Q9HCN6	Platelet glycoprotein VI (GPVI) (Glycoprotein 6)	10.1589	10.3774	10.089	10.3383	10.3558	10.7133	9.96314	10.6805	10.1579	10.2926	10.5443	10.1954	9.82322	9.4822	10.1272	10.2284	10.7836	10.5087	10.3085	10.1905	9.91084	10.7201	10.1306	10.4757	10.3133	10.2764	10.6951	9.91925	10.2043	10.1301	9.83097	10.0167	9.91316	9.51739	10.7364	10.3854	10.3197	10.67	9.84919	10.899	10.2884	9.5448	9.87153	9.97184	10.9726	9.98672	10.0995	10.3499
Q9NPH3	Interleukin-1 receptor accessory protein (IL-1 receptor accessory protein) (IL-1RAcP) (EC 3.2.2.6) (Interleukin-1 receptor 3) (IL-1R-3) (IL-1R3)	12.4625	12.5482	13.0626	12.2976	12.3036	12.3932	12.5387	12.6485	13.23	12.3495	12.2169	12.9486	12.5086	13.4183	12.3683	12.3691	12.6511	13.7504	12.3149	13.0575	12.7355	12.6578	12.8437	12.5912	13.6655	12.8379	12.6212	13.3925	13.1124	13.4009	13.7178	13.2912	12.5414	12.6251	13.0035	12.5262	12.4438	12.8805	12.6131	12.2894	13.3392	12.3717	12.44	12.6788	12.1919	12.755	12.7809	12.3633
Q9NPR2	Semaphorin-4B (Semaphorin-C)	12.1538	12.3804	12.0345	12.5275	11.9315	12.0116	12.4272	12.1222	12.0628	12.1761	11.9696	12.3731	12.1189	11.9434	11.9366	12.1337	12.0026	11.9134	11.8313	11.7378	11.9292	11.8159	12.1473	11.9734	12.1925	11.9936	12.2102	11.9401	11.8764	11.9922	12.3587	12.1251	12.3572	11.9209	12.3043	11.9392	12.181	11.827	12.3771	11.9301	12.0737	11.9853	12.2863	11.9627	12.1743	11.8702	12.0327	11.9216
Q9NPY3	Complement component C1q receptor (C1q/MBL/SPA receptor) (C1qR) (C1qR(p)) (C1qRp) (CDw93) (Complement component 1 q subcomponent receptor 1) (Matrix-remodeling-associated protein 4) (CD antigen CD93)	12.07	12.2249	12.1967	12.3366	12.5675	11.5163	12.0937	11.8183	12.2268	12.2335	11.7954	12.2435	12.1987	12.1365	12.1797	12.0729	11.9505	11.9761	12.354	12.5411	12.1587	12.0941	12.265	11.946	11.5825	12.2776	12.025	12.1893	11.9643	12.0052	12.1677	12.1835	12.3455	12.2978	12.0347	12.152	12.0673	12.4384	12.0926	12.0677	12.0446	12.1786	11.938	12.2707	12.0693	12.0117	11.7603	12.0028
Q9NQ79	Cartilage acidic protein 1 (68 kDa chondrocyte-expressed protein) (CEP-68) (ASPIC)	12.1538	12.2581	12.1169	11.9898	12.3646	12.1443	12.2323	12.0321	12.4978	12.0267	11.9377	12.4449	12.4988	12.7208	12.2503	12.9647	12.5402	12.4596	11.9928	12.6248	13.4507	12.436	12.7531	12.858	13.0129	12.9481	12.205	12.7423	13.1576	12.7154	12.73	13.1428	12.4432	13.3869	13.0236	12.2908	12.0359	12.8669	12.7128	12.6038	12.9329	12.7441	12.0315	12.9645	12.1923	12.2168	12.816	12.2773
Q9NZK5	Adenosine deaminase 2 (EC 3.5.4.4) (Cat eye syndrome critical region protein 1)	11.0209	11.1804	11.3583	11.5683	10.6909	10.8195	11.171	11.0266	11.5093	11.1748	11.0655	11.7663	11.5435	11.513	11.7777	12.1624	11.0796	11.0736	11.5039	11.592	11.2551	11.4456	11.3519	11.5878	11.5701	11.3137	11.4206	11.8374	11.7326	11.4602	11.612	11.5926	11.937	11.7284	11.4242	11.2705	11.0335	12.0231	11.5465	11.8696	11.2251	11.5309	11.6518	11.6747	11.8492	11.4113	11.2911	11.6311
Q9NZP8	Complement C1r subcomponent-like protein (C1r-LP) (C1r-like protein) (EC 3.4.21.-) (C1r-like serine protease analog protein) (CLSPa)	13.1663	12.8571	13.2112	12.9244	12.7268	13.1272	13.092	13.0615	12.9062	12.8662	13.198	13.0352	13.0773	13.45	12.8722	13.049	13.0701	13.0952	13.0932	12.9562	13.1518	12.8696	13.2056	13.0626	13.3194	13.1199	13.013	13.3243	13.1942	13.2545	13.012	13.1859	13.0518	13.3352	13.0881	12.7843	12.7635	13.2115	13.1607	13.2748	13.2083	13.1536	13.1108	13.2757	13.1641	13.0587	12.9274	13.102
Q9UBR2	Cathepsin Z (EC 3.4.18.1) (Cathepsin P) (Cathepsin X)	12.5632	12.1661	12.521	12.6886	12.9018	12.325	12.5096	12.2032	12.538	12.8305	12.1366	12.4372	12.3206	12.5791	12.2317	12.2051	12.2963	12.2253	12.7032	12.4561	12.3229	12.308	12.5415	12.3517	12.4365	12.4277	12.2056	12.5114	12.3907	12.2326	12.4489	12.3573	12.7721	12.5019	12.1731	12.1969	12.2158	13.4022	12.2909	12.0575	12.4097	12.5369	12.3088	12.441	12.427	12.3093	12.3196	12.3678
Q9UBX1	Cathepsin F (CATSF) (EC 3.4.22.41)	9.13616	9.1512	8.47329	8.14215	9.49363	9.17408	8.8317	8.98353	8.99128	8.39831	8.47548	8.41819	9.02644	8.9935	8.56823	8.57764	9.22731	9.08178	8.99093	9.02168	9.20333	8.97848	8.87536	8.92572	8.70528	9.33464	9.00363	8.80249	9.00452	8.76217	9.02185	8.90552	8.96377	8.59395	9.02118	9.24964	9.15986	8.77683	8.70034	8.85198	9.1177	8.8448	8.56478	8.73991	8.54385	8.54996	9.60735	9.15334
Q9UGM5	Fetuin-B (16G2) (Fetuin-like protein IRL685) (Gugu)	12.941	12.4361	12.8202	11.7363	12.2576	13.1054	13.1354	12.9367	12.8177	12.4832	13.0216	13.2789	12.9517	13.1798	12.9426	12.6484	12.9366	12.791	13.0059	12.9909	12.7129	12.9133	12.9495	12.8328	13.2019	13.0028	12.7268	13.1368	13.0829	13.2988	13.2936	12.968	13.2018	13.8476	12.925	12.5098	12.6719	13.1097	13.0736	13.2071	13.4528	12.8875	12.9494	13.4546	12.8826	12.9676	12.9541	13.0302
Q9UHG3	Prenylcysteine oxidase 1 (EC 1.8.3.5) (Prenylcysteine lyase)	12.0555	12.4299	12.1244	11.4248	11.6729	11.5286	11.5216	12.0388	11.9439	11.3529	12.1786	11.8845	12.2906	11.7053	12.1873	11.4284	11.8476	11.8961	11.954	12.7819	11.999	12.0426	11.8703	12.4384	11.8217	12.0755	12.3252	12.1848	12.2603	12.056	12.1783	12.152	12.1216	11.8761	11.8566	12.2831	11.6901	12.3963	11.9999	11.5805	12.3514	12.1247	12.314	12.2469	11.8499	12.1388	12.6804	12.0374
Q9UJJ9	N-acetylglucosamine-1-phosphotransferase subunit gamma (GlcNAc-1-phosphotransferase subunit gamma) (UDP-N-acetylglucosamine-1-phosphotransferase subunit gamma)	11.1033	10.5707	10.5134	10.6465	10.6029	10.4907	10.6315	10.4917	10.6962	10.4456	10.6003	10.6019	10.6821	10.7015	10.7899	10.6657	10.4778	10.6273	10.6608	10.7634	11.0499	10.7387	10.7097	10.6516	10.6869	10.4592	10.6371	10.5519	10.6202	10.5483	10.7826	10.6186	10.8432	10.6551	10.5898	10.4118	10.7425	10.631	10.6835	10.5113	10.569	10.8385	10.691	10.6688	10.5106	10.9477	10.6092	10.5163
Q9UK55	Protein Z-dependent protease inhibitor (PZ-dependent protease inhibitor) (PZI) (Serpin A10)	12.0303	11.2461	11.3421	11.7207	11.5604	11.6353	11.7565	11.5287	11.7428	11.2872	12.031	11.7908	11.2981	11.2587	11.3881	11.3263	11.7802	11.6378	11.3584	11.487	11.388	11.4362	11.9979	11.6915	11.7732	11.1789	11.2331	11.5899	11.5866	11.6679	11.515	12.1092	11.9593	11.7011	11.7427	11.4205	11.38	11.9415	11.3928	11.3862	11.8369	11.7685	11.684	11.5685	11.6411	12.1151	11.6795	11.41
Q9ULI3	Protein HEG homolog 1	12.5495	12.1406	12.3336	12.4726	12.6275	12.0216	12.6076	12.5057	12.4956	12.3832	11.9111	12.4699	12.3531	12.4773	12.4679	12.8237	12.5996	12.3126	12.4713	13.0346	12.6664	12.5607	12.6521	12.6507	12.806	12.4954	12.7257	12.8373	12.5874	12.6045	12.7703	12.6005	12.5753	12.5366	12.3327	12.1617	12.2719	12.6785	12.3554	12.3672	12.4629	12.8147	12.4338	12.2271	12.2429	12.2933	12.5261	12.2391
Q9ULV0	Unconventional myosin-Vb	13.2007	13.1636	12.786	13.359	13.3847	13.4637	13.0041	13.0219	13.5273	13.4938	12.8607	13.9291	13.4569	13.5807	13.6129	13.8466	13.4856	13.6798	13.3096	13.9128	13.5735	13.155	14.4588	13.6506	14.0432	13.5996	14.0902	14.1369	13.5397	13.6404	13.7283	13.5931	13.4051	13.5414	13.4172	13.0019	13.7986	13.6573	13.6417	13.5168	13.5246	13.682	13.5338	13.2671	13.1249	12.9114	13.5495	13.6269
Q9UNW1	Multiple inositol polyphosphate phosphatase 1 (EC 3.1.3.62) (2,3-bisphosphoglycerate 3-phosphatase) (2,3-BPG phosphatase) (EC 3.1.3.80) (Inositol (1,3,4,5)-tetrakisphosphate 3-phosphatase) (Ins(1,3,4,5)P(4) 3-phosphatase)	11.2758	11.1767	11.2805	10.942	11.1269	11.1481	11.4665	11.1971	11.4173	11.1431	11.193	11.5035	11.3833	11.1549	11.5061	11.2742	11.5885	11.4225	11.0623	11.5654	11.3994	11.3677	11.4022	11.5135	11.5052	11.4455	11.7332	11.4633	11.5159	11.4386	11.6424	11.4106	11.4524	11.3397	11.1709	11.2842	10.9685	11.3774	11.5548	11.3675	11.3815	11.3698	11.438	11.6805	11.2096	11.3235	11.5752	11.5139
Q9Y251	Heparanase (EC 3.2.1.166) (Endo-glucoronidase) (Heparanase-1) (Hpa1) [Cleaved into: Heparanase 8 kDa subunit; Heparanase 50 kDa subunit]	11.363	11.4151	11.156	11.4378	10.8413	11.4581	10.1132	11.0019	10.8634	10.7661	11.7289	11.1462	10.6774	10.6901	11.0755	10.8788	11.2449	11.7657	10.6784	11.6338	11.9623	11.2653	11.3085	11.7048	11.2976	10.6801	11.3559	11.9279	11.7497	13.0443	11.4346	11.1569	11.1258	11.2534	11.1763	11.995	10.5306	12.4153	11.4516	11.3137	11.7616	11.8203	11.371	11.0186	11.6414	11.1681	11.0112	11.2645
Q9Y490	Talin-1	10.8759	11.053	11.4919	12.3317	11.5949	11.6085	12.1309	12.1069	11.5045	11.5508	11.6216	10.5759	11.8004	10.6299	10.368	12.2413	11.5901	11.746	11.1599	11.244	10.719	11.1688	10.8233	11.4088	10.7759	11.2518	11.6848	11.1057	11.0792	11.2	10.7285	10.9945	10.473	10.2677	11.5774	11.8936	11.5041	11.1953	10.7141	11.5044	10.9565	10.5812	10.527	10.4166	11.4324	10.5715	11.2752	11.0857
Q9Y4L1	Hypoxia up-regulated protein 1 (150 kDa oxygen-regulated protein) (ORP-150) (170 kDa glucose-regulated protein) (GRP-170)	12.151	11.6601	11.7629	12.1535	12.2265	11.8871	12.0785	11.8029	12.1296	12.028	12.1406	11.9947	12.0162	12.152	12.2044	11.8193	12.1183	11.999	12.3027	12.09	12.3309	12.1608	11.9146	11.9436	12.0044	12.138	12.0116	12.0065	11.9914	12.051	12.1284	12.0695	12.1165	11.7708	11.6959	12.1194	11.8621	12.0292	11.9531	11.8393	12.0815	12.3523	11.7684	11.8331	11.9535	12.1619	11.8331	11.8764
Q9Y5C1	Angiopoietin-related protein 3 (Angiopoietin-5) (ANG-5) (Angiopoietin-like protein 3) [Cleaved into: ANGPTL3(17-221); ANGPTL3(17-224)]	11.4821	11.5653	11.6149	11.8901	11.7401	11.5838	12.0543	11.9342	11.7268	12.2258	11.7421	11.6523	11.8112	11.8666	11.5859	11.2816	11.6197	12.2324	11.683	11.927	11.6686	11.993	11.911	11.4407	11.5704	11.8168	11.7857	11.8908	11.9832	11.875	11.8971	12.0618	11.5504	11.8057	11.3529	11.534	11.7747	11.7122	11.6928	11.4386	11.6975	11.4869	11.6741	11.8216	11.9093	12.0648	11.9801	11.4124
Q9Y5Y7	Lymphatic vessel endothelial hyaluronic acid receptor 1 (LYVE-1) (Cell surface retention sequence-binding protein 1) (CRSBP-1) (Extracellular link domain-containing protein 1) (Hyaluronic acid receptor)	12.2667	12.5384	11.4082	12.022	11.8272	11.5008	11.6712	11.4291	12.3607	12.4721	12.1184	12.4298	12.1304	11.9654	12.0726	12.4791	11.9012	12.2003	11.9942	12.465	12.7735	12.0953	12.4756	11.8044	12.3938	12.5483	11.7216	12.2865	12.2276	12.1538	11.8314	12.1326	12.1234	12.3465	11.9467	11.7684	11.823	12.3494	11.7931	11.8182	12.143	12.04	12.0693	12.1506	12.4047	12.216	11.9892	11.9635
Q9Y646	Carboxypeptidase Q (EC 3.4.17.-) (Lysosomal dipeptidase) (Plasma glutamate carboxypeptidase)	10.8956	11.2616	11.1817	10.6678	11.2323	11.0199	11.1348	11.2991	11.3217	11.3055	11.2353	11.4885	11.3435	11.1204	11.2604	11.1712	11.3492	11.4434	10.9994	11.3997	11.6441	11.2173	11.2425	11.3824	11.6048	11.5751	11.4172	11.505	11.5283	11.5507	11.3633	11.4487	11.3863	11.5873	11.2098	11.426	11.1446	12.0825	11.3229	11.0391	11.5931	11.4287	11.1068	11.8092	11.57	11.1095	11.2479	11.203
Q9Y6R7	IgGFc-binding protein (Fcgamma-binding protein antigen) (FcgammaBP)	12.3559	12.3159	11.9067	12.2537	11.8052	11.7931	12.1375	12.0278	11.8347	11.219	12.1304	12.4427	12.2019	11.7831	12.7803	12.0164	12.2695	12.0356	11.6395	12.1615	12.0358	11.9906	11.9904	11.9631	12.208	11.7523	11.9148	11.8181	12.3058	11.8321	11.9369	12.087	12.3734	12.409	12.1317	12.3016	11.7811	12.0786	12.1672	12.0813	11.8674	12.8401	12.3237	12.3678	11.8716	11.9386	11.8059	11.8561
Q9Y6Z7	Collectin-10 (Collectin liver protein 1) (CL-L1) (Collectin-34) (CL-34)	12.0659	11.9882	11.87	12.2009	11.8415	11.7904	12.1004	11.8611	12.0795	11.8073	11.807	12.1149	11.9342	11.9518	11.8717	11.8632	11.9059	11.9866	11.9174	12.2373	12.1553	12.1268	12.3723	12.3881	12.3364	12.2771	12.063	12.2079	12.2793	12.1822	12.2339	12.1526	12.2457	12.3502	11.836	11.9986	11.8872	12.0159	12.1116	12.1514	12.0128	12.308	11.9275	12.0571	11.8509	12.152	12.1611	11.8474
[truncated: 22 more columns]
