# Supplementary material for: Acute, Chronic, and Treated Aortic Diseases Present Distinguishable Serum Proteome Fingerprints with Protein Profiles That Correlate with Disease Severity
Source: Biomedicines. 2022 Aug 28;10(9):2103. doi: 10.3390/biomedicines10092103 (PMC9495769; doi:10.3390/biomedicines10092103)
Supplement: Supplementary file 1 [file biomedicines-10-02103-s001.zip › Sup. Table S2.xlsx]

## Sheet: Sheet1
Sup. Table S2: Proteins whose abundance is negatively correlated with disease severity
Entry	Protein name
P43652	Afamin
P02765	Alpha-2-HS-glycoprotein
P04070	Anticoagulant protein C
P06727	Apolipoprotein A-IV
P43251	Biotinidase
Q13867	Bleomycin hydrolase
P02775	C-X-C motif chemokine 7
P02746	C1q subcomponent subunit B
P02747	C1q subcomponent subunit C
Q9NZP8	C1r subcomponent-like protein
P55290	Cadherin-13 (heart cadherin)
P33151	Cadherin-5 (vascular endothelial cadherin)
O43852	Calumenin
Q96RR4	CaM-kinase kinase 2
P22792	Carboxypeptidase N subunit 2
Q9Y646	Carboxypeptidase Q
Q9NQ79	Cartilage acidic protein 1
P13598	CD102 (ICAM-2)
P17813	CD105 (vascular endothelium glycoprotein)
P11279	CD107a
P13473	CD107b
Q6YHK3	CD109
P15144	CD13
P43121	CD146
Q12913	CD148
Q13740	CD166
P32942	CD50 (ICAM-3)
P13591	CD56
P08195	CD98
P06276	Cholinesterase
P10909	Clusterin
P12109	Collagen alpha-1(VI)
P12111	Collagen alpha-3(VI)
Q9BWP8	Collectin-11
P27487	Dipeptidyl peptidase 4
P09172	Dopamine beta-hydroxylase
Q13822	Extracellular lysophospholipase D
Q14520	Factor VII-activating protease
P00742	Factor X
P05160	Factor XIII B
P35555	Fibrillin-1
P11362	Fibroblast growth factor receptor 1
P23142	Fibulin-1
P02774	Gc protein-derived macrophage activating factor
P00390	Glutathione reductase, mitochondrial
Q04756	Hepatocyte growth factor activator
P04196	Histidine-rich glycoprotein
P05019	Insulin-like growth factor I
P17936	Insulin-like growth factor-binding protein 3
P24593	Insulin-like growth factor-binding protein 5
P35858	Insulin-like growth factor-binding protein complex acid labile subunit
P05556	Integrin beta-1
P19827	Inter-alpha-trypsin inhibitor heavy chain H1
P19823	Inter-alpha-trypsin inhibitor heavy chain H2
P40189	Interleukin-6 receptor subunit beta
P01042	Kininogen-1
P55058	Lipid transfer protein II
Q9Y5Y7	Lymphatic vessel endothelial hyaluronic acid receptor 1
P10721	Mast/stem cell growth factor receptor Kit (SCFR) (EC 2.7.10.1) (Piebald trait protein) (PBT) (Proto-oncogene c-Kit) (Tyrosine-protein kinase Kit) (p145 c-kit) (v-kit Hardy-Zuckerman 4 feline sarcoma viral oncogene homolog) (CD antigen CD117)
P08253	MMP-2
Q13201	Multimerin-1
Q9H8L6	Multimerin-2 (endothelial)
Q9UNW1	Multiple inositol polyphosphate phosphatase 1 (EC 3.1.3.62) (2,3-bisphosphoglycerate 3-phosphatase) (2,3-BPG phosphatase) (EC 3.1.3.80) (Inositol (1,3,4,5)-tetrakisphosphate 3-phosphatase) (Ins(1,3,4,5)P(4) 3-phosphatase)
Q99972	Myocilin
Q92859	Neogenin
Q7Z7G0	Nesh-binding protein
Q96PD5	Peptidoglycan recognition protein 2
P98160	Perlecan
P03952	Plasma kallikrein
Q15113	Procollagen C-endopeptidase enhancer 1
Q9HCL0	Protocadherin-18
Q13332	Receptor-type tyrosine-protein phosphatase S
Q13103	Secreted phosphoprotein 24
P49908	Selenoprotein P (SeP)
P27169	Serum paraoxonase
P22105	Tenascin-X
P00734	Thrombin
P07996	Thrombospondin-1
P49747	Thrombospondin-5
P16035	Tissue inhibitor of metalloproteinases 2
P08185	Transcortin
Q14956	Transmembrane glycoprotein NMB
P35590	Tyrosine-protein kinase receptor Tie-1
Q6EMK4	Vasorin
P54289	Voltage-dependent calcium channel subunit alpha-2/delta-1 (Voltage-gated calcium channel subunit alpha-2/delta-1) [Cleaved into: Voltage-dependent calcium channel subunit alpha-2-1; Voltage-dependent calcium channel subunit delta-1]
P12955	Xaa-Pro dipeptidase
