# Supplementary material for: Acute, Chronic, and Treated Aortic Diseases Present Distinguishable Serum Proteome Fingerprints with Protein Profiles That Correlate with Disease Severity
Source: Biomedicines. 2022 Aug 28;10(9):2103. doi: 10.3390/biomedicines10092103 (PMC9495769; doi:10.3390/biomedicines10092103)
Supplement: Supplementary file 1 [file biomedicines-10-02103-s001.zip › Sup. Table S3.xlsx]

## Sheet: Sheet1
Sup. Table S3: Proteins whose abundance is positevely correlated with disease severity
Uniprot ID	Protein name
P63104	14-3-3 protein zeta/delta (Protein kinase C inhibitor protein 1, KCIP-1)
P52209	6-phosphogluconate dehydrogenase, decarboxylating, EC 1.1.1.44
P63261	Actin, cytoplasmic 2 (Gamma-actin) [Cleaved into: Actin, cytoplasmic 2, N-terminally processed ]
P06733	Alpha-enolase, EC 4.2.1.11 (2-phospho-D-glycerate hydro-lyase) (C-myc promoter-binding protein) (Enolase 1) (MBP-1) (MPB-1) (Non-neural enolase, NNE) (Phosphopyruvate hydratase) (Plasminogen-binding protein)
P0DP25	Calmodulin-3
P27797	Calreticulin (CRP55) (Calregulin) (Endoplasmic reticulum resident protein 60, ERp60) (HACBP) (grp60)
P23528	Cofilin-1 (18 kDa phosphoprotein, p18) (Cofilin, non-muscle isoform)
P31146	Coronin-1A (Coronin-like protein A, Clipin-A) (Coronin-like protein p57) (Tryptophan aspartate-containing coat protein, TACO)
P02671	Fibrinogen alpha chain [Cleaved into: Fibrinopeptide A; Fibrinogen alpha chain ]
P21333	Filamin-A, FLN-A (Actin-binding protein 280, ABP-280) (Alpha-filamin) (Endothelial actin-binding protein) (Filamin-1) (Non-muscle filamin)
P06744	Glucose-6-phosphate isomerase, GPI, EC 5.3.1.9 (Autocrine motility factor, AMF) (Neuroleukin, NLK) (Phosphoglucose isomerase, PGI) (Phosphohexose isomerase, PHI) (Sperm antigen 36, SA-36)
P04406	Glyceraldehyde-3-phosphate dehydrogenase, GAPDH, EC 1.2.1.12 (Peptidyl-cysteine S-nitrosylase GAPDH, EC 2.6.99.-)
P11142	Heat shock cognate 71 kDa protein, EC 3.6.4.10 (Heat shock 70 kDa protein 8) (Lipopolysaccharide-associated protein 1, LAP-1, LPS-associated protein 1)
Q99878	Histone H2A type 1-J (Histone H2A/e)
P58876	Histone H2B type 1-D (H2B-clustered histone 5) (HIRA-interacting protein 2) (Histone H2B.1 B) (Histone H2B.b, H2B/b)
P62805	Histone H4
P18065	Insulin-like growth factor-binding protein 2, IBP-2, IGF-binding protein 2, IGFBP-2
P30740	Leukocyte elastase inhibitor, LEI (Monocyte/neutrophil elastase inhibitor, EI, M/NEI) (Peptidase inhibitor 2, PI-2) (Serpin B1)
P26038	Moesin (Membrane-organizing extension spike protein)
P35579	Myosin-9 (Cellular myosin heavy chain, type A) (Myosin heavy chain 9) (Myosin heavy chain, non-muscle IIa) (Non-muscle myosin heavy chain A, NMMHC-A) (Non-muscle myosin heavy chain IIa, NMMHC II-a, NMMHC-IIA)
P80188	Neutrophil gelatinase-associated lipocalin, NGAL (25 kDa alpha-2-microglobulin-related subunit of MMP-9) (Lipocalin-2) (Oncogene 24p3) (Siderocalin) (p25)
Q02818	Nucleobindin-1 (CALNUC)
O00151	PDZ and LIM domain protein 1 (C-terminal LIM domain protein 1) (Elfin) (LIM domain protein CLP-36)
P62937	Peptidyl-prolyl cis-trans isomerase A, PPIase A, EC 5.2.1.8 (Cyclophilin A) (Cyclosporin A-binding protein) (Rotamase A) [Cleaved into: Peptidyl-prolyl cis-trans isomerase A, N-terminally processed ]
P00558	Phosphoglycerate kinase 1, EC 2.7.2.3 (Cell migration-inducing gene 10 protein) (Primer recognition protein 2, PRP 2)
P18669	Phosphoglycerate mutase 1, EC 5.4.2.11, EC 5.4.2.4 (BPG-dependent PGAM 1) (Phosphoglycerate mutase isozyme B, PGAM-B)
P07237	Protein disulfide-isomerase, PDI, EC 5.3.4.1 (Cellular thyroid hormone-binding protein) (Prolyl 4-hydroxylase subunit beta) (p55)
P80511	Protein S100-A12 (CGRP) (Calcium-binding protein in amniotic fluid 1, CAAF1) (Calgranulin-C, CAGC) (Extracellular newly identified RAGE-binding protein, EN-RAGE) (Migration inhibitory factor-related protein 6, MRP-6, p6) (Neutrophil S100 protein) (S100 calcium-binding protein A12) [Cleaved into: Calcitermin ]
P05109	Protein S100-A8 (Calgranulin-A) (Calprotectin L1L subunit) (Cystic fibrosis antigen, CFAG) (Leukocyte L1 complex light chain) (Migration inhibitory factor-related protein 8, MRP-8, p8) (S100 calcium-binding protein A8) (Urinary stone protein band A)
P06702	Protein S100-A9 (Calgranulin-B) (Calprotectin L1H subunit) (Leukocyte L1 complex heavy chain) (Migration inhibitory factor-related protein 14, MRP-14, p14) (S100 calcium-binding protein A9)
P50395	Rab GDP dissociation inhibitor beta, Rab GDI beta (Guanosine diphosphate dissociation inhibitor 2, GDI-2)
P00441	Superoxide dismutase [Cu-Zn], EC 1.15.1.1 (Superoxide dismutase 1, hSod1)
Q9Y490	Talin-1
P10599	Thioredoxin, Trx (ATL-derived factor, ADF) (Surface-associated sulphydryl protein, SASP) (allergen Hom s Trx)
P67936	Tropomyosin alpha-4 chain (TM30p1) (Tropomyosin-4)
P18206	Vinculin (Metavinculin, MV)
