# Supplementary material for: Acute, Chronic, and Treated Aortic Diseases Present Distinguishable Serum Proteome Fingerprints with Protein Profiles That Correlate with Disease Severity
Source: Biomedicines. 2022 Aug 28;10(9):2103. doi: 10.3390/biomedicines10092103 (PMC9495769; doi:10.3390/biomedicines10092103)
Supplement: Supplementary file 1 [file biomedicines-10-02103-s001.zip › Sup. Table S4.xlsx]

## Sheet: limma_results
Sup. Table S4: limma statistics comparing acute dissections to aneurysms
ID	mean log2( acute_dissection / aneurysma )	moderated p-value	adjusted p-value
P62258	0.309756	0.000181118	0.00226397
P63104	0.633744	2.82385e-08	4.00045e-06
P52209	0.415007	0.000898914	0.00687946
P63261	0.771041	1.78528e-08	4.00045e-06
P01011	0.449194	0.00495617	0.0228602
P06733	0.705381	2.52661e-06	8.94842e-05
P02741	2.37649	7.71497e-05	0.00121439
P27797	0.415923	0.000297914	0.0032465
P10645	0.511568	0.00752716	0.03076
P23528	0.64126	0.0123366	0.0433311
P31146	0.789824	2.58637e-07	2.19841e-05
P30046	0.431727	0.00866263	0.0334693
P02671	0.407796	0.00384147	0.0179409
P02675	0.546171	0.0111591	0.0408846
P06744	0.62211	0.000241198	0.00277051
P04406	0.680784	5.9308e-08	6.30147e-06
P11142	0.754201	7.37464e-06	0.000208948
P68871	0.591293	0.00126084	0.00878456
Q99878	0.841638	3.74841e-05	0.000758608
P58876	0.876697	0.00156664	0.0104035
P62805	1.21781	6.11803e-06	0.000185726
P02788	0.55649	0.0150494	0.0499688
P02750	0.790241	0.000351171	0.00364019
P30740	0.740526	1.54625e-05	0.000365087
P18428	0.533709	0.013662	0.0468255
P14780	0.360401	0.00836396	0.0332213
P26038	0.332324	0.00374517	0.0179409
P35579	0.400338	0.00627448	0.0266665
P80188	0.472656	0.0011522	0.00816145
Q02818	0.518448	0.00812271	0.0325675
P00558	0.681671	7.13755e-05	0.00116671
P18669	0.526286	0.000906471	0.00687946
P80511	1.12369	3.50711e-05	0.000758608
P05109	1.33576	3.1851e-07	2.25612e-05
P06702	1.30369	1.05515e-05	0.000280275
P14618	0.417536	4.9601e-05	0.00091654
P50395	0.365126	0.00886165	0.0339297
P0DJI8	1.30252	0.00320166	0.0161989
P00441	0.412856	0.0119217	0.042786
P37837	0.369675	4.84818e-05	0.00091654
P60174	0.649115	0.000173615	0.00223595
P22314	0.663416	0.00198859	0.0120736
P18206	0.329511	0.00312589	0.0160061
P04275	0.304865	0.000542967	0.00480752
P08195	-0.301353	2.00019e-06	8.94842e-05
P08253	-0.217536	0.0105985	0.0396722
Q76LX8	-0.100175	0.161806	0.279542
P63267	0.243827	0.191457	0.32418
Q86TH1	-0.0828785	0.23445	0.373188
Q6UY14	-0.183555	0.15123	0.264497
Q9NZK5	-0.363399	0.00265924	0.014676
Q01518	0.330584	0.0420462	0.10963
Q8IZF2	-0.119503	0.404584	0.53421
Q86SQ4	0.0897956	0.417597	0.546088
Q15848	-0.201203	0.198287	0.333758
Q10588	-0.255253	0.000289714	0.00324022
P43652	-0.369575	0.00216752	0.0127944
P02763	0.638653	0.0656397	0.148388
P19652	0.666393	0.117958	0.220771
P01009	0.645497	0.0258153	0.0778122
P04217	-0.159421	0.075456	0.158756
P08697	-0.0731719	0.380111	0.515925
P02765	-0.371759	0.000105288	0.00154301
P01023	-0.0905454	0.672098	0.772253
Q16706	-0.212089	0.000521914	0.00471944
P54802	-0.0916252	0.248386	0.38835
P15144	-0.218744	0.0320408	0.0926351
P05067	-0.146191	0.0831646	0.171335
P03950	0.036209	0.700508	0.792327
Q9Y5C1	0.00886205	0.931288	0.96301
P12821	-0.26794	0.0138571	0.0471142
P01019	-0.0972256	0.248544	0.38835
P01008	-0.167075	0.14247	0.254411
P02647	-0.326587	0.00305744	0.0158465
P02652	0.131368	0.429189	0.558594
P06727	-0.537969	3.71407e-05	0.000758608
P04114	-0.0757168	0.552807	0.669353
P02654	-0.194778	0.417309	0.546088
P02655	-0.0632135	0.812738	0.892542
P02656	-0.140528	0.482003	0.61508
P55056	0.155866	0.388102	0.520326
P05090	-0.356015	0.000565896	0.00490828
P02649	0.0813733	0.585742	0.689586
Q13790	-0.187434	0.521435	0.638645
O14791	-0.112194	0.361218	0.501259
O95445	-0.195504	0.285021	0.437307
P08519	0.0740999	0.855766	0.924306
P07307	0.11228	0.331045	0.483241
P17174	-0.181436	0.0713679	0.155545
O75882	-0.268772	0.000193292	0.00234712
P98160	-0.172338	0.0411609	0.108655
P15291	0.129781	0.205367	0.339615
P02749	-0.222432	0.0308205	0.0903359
P61769	0.275692	0.202208	0.335697
Q96KN2	-0.266731	0.0685894	0.151825
P43251	-0.292485	0.00170171	0.010958
Q13867	-0.0239734	0.784672	0.868452
P13727	-0.0761266	0.567275	0.68298
P80723	0.123189	0.129326	0.235894
Q16627	0.243517	0.0227684	0.0696158
P04003	-0.0214068	0.895223	0.944093
P20851	-0.0218358	0.901005	0.947839
P12830	-0.0100987	0.891939	0.944093
P55290	-0.408088	2.29996e-06	8.94842e-05
P19022	-0.0118958	0.853524	0.924306
P33151	-0.271646	0.00139513	0.00941156
Q9BYE9	0.0263468	0.874495	0.93382
Q9HBB8	-0.134487	0.0669516	0.14976
Q96RR4	-0.279974	0.0642928	0.14612
Q05682	-0.0660868	0.880662	0.938048
P0DP25	0.3294	0.0710943	0.155545
Q99439	0.0190504	0.956907	0.972932
O43852	-0.110514	0.31348	0.46747
P00915	0.149333	0.552287	0.669353
P00918	0.103612	0.650758	0.753602
Q96IY4	-0.23161	0.00557358	0.0246747
P15169	0.00396856	0.968105	0.981503
P22792	-0.0773825	0.345748	0.496428
Q9Y646	-0.148598	0.100644	0.19621
Q9NQ79	-0.384005	7.08357e-05	0.00116671
P49747	-0.569067	2.10047e-08	4.00045e-06
P04040	0.233425	0.0493013	0.12182
P49913	0.23666	0.416875	0.546088
P07339	0.156522	0.0819059	0.169805
Q9UBX1	-0.0709373	0.698792	0.792327
Q9UBR2	0.113102	0.22243	0.358612
P11717	-0.134516	0.0496946	0.122082
Q6YHK3	-0.239349	0.00277826	0.014676
Q13740	-0.17558	0.0119801	0.042786
P16070	-0.144756	0.0779802	0.163259
O43866	-0.179712	0.335069	0.483241
Q9BY67	-0.0812875	0.245995	0.387215
P43121	-0.261306	0.000762508	0.00611445
P00450	-0.0473954	0.557807	0.673488
P36222	0.462928	0.0571897	0.135031
P06276	-0.338173	0.000652813	0.00554891
P10909	-0.246888	0.0151894	0.0500428
P00740	0.131259	0.383502	0.517423
P12259	-0.165729	0.0793546	0.165322
P08709	-0.104468	0.331087	0.483241
P00742	-0.198477	0.0684072	0.151825
P03951	-0.253113	0.223079	0.358612
P00748	-0.211483	0.0953534	0.188489
P00488	-0.276232	0.0333131	0.0944915
P05160	-0.323055	0.000213468	0.00252011
Q96EE4	-0.113777	0.198684	0.333758
P02452	-0.0350405	0.761409	0.851576
P12109	-0.138645	0.0476252	0.118367
P39060	0.252264	0.0206786	0.0650993
P08123	0.142492	0.404742	0.53421
P12111	-0.143369	0.0598475	0.137487
Q9Y6Z7	-0.0607181	0.44386	0.573375
Q9BWP8	-0.198721	0.10021	0.19621
P02745	-0.177748	0.0223335	0.0692829
P02746	-0.203037	0.0183743	0.0591597
P02747	-0.150848	0.103356	0.199081
P00736	0.0181588	0.776817	0.862003
Q9NZP8	-0.0280573	0.700976	0.792327
P09871	-0.0384021	0.513432	0.633843
P06681	-0.0822943	0.312919	0.46747
P01024	0.0450169	0.519662	0.638314
P0C0L4	-0.143206	0.482582	0.61508
P0C0L5	-0.338245	0.0911579	0.181038
P01031	-0.00472806	0.956231	0.972932
Q9NPY3	-0.00875054	0.893348	0.944093
P13671	-0.0513335	0.574527	0.685709
P10643	-0.136946	0.025008	0.0759172
P07357	-0.115376	0.155145	0.269129
P07358	-0.141606	0.0366973	0.100622
P07360	-0.181435	0.0145454	0.0486755
P02748	0.220138	0.112259	0.211106
P00751	-0.00421797	0.973598	0.982409
P00746	-0.0879197	0.352829	0.499841
P08603	-0.145911	0.219568	0.356779
Q03591	-0.1895	0.39384	0.526359
P36980	0.153169	0.267997	0.414177
Q9BXR6	0.0436959	0.750996	0.842146
P05156	-0.0541442	0.577467	0.685709
Q12860	-0.210203	0.00246058	0.0139236
Q8IWV2	-0.0554966	0.347702	0.497109
P08185	-0.197069	0.0520346	0.12637
P24387	-0.0438197	0.672314	0.772253
P06732	-0.700102	0.00735251	0.030338
P01034	0.0575192	0.59069	0.69349
Q15828	-0.127317	0.361604	0.501259
P54108	-0.27436	0.0291122	0.0871315
P81605	-0.250678	0.302953	0.456578
Q02413	0.0713138	0.613011	0.717712
Q14126	-0.180195	0.00864667	0.0334693
Q01459	-0.1379	0.044919	0.113539
Q9H4A9	-0.197553	0.00357597	0.0178799
P27487	-0.306297	8.3817e-05	0.00127222
P09172	-0.127503	0.385525	0.518507
Q14118	0.0167322	0.88681	0.942235
Q13508	-0.10376	0.492617	0.617588
Q13822	-0.228607	0.00101916	0.00743628
Q12805	-0.277605	0.000694738	0.00567815
P17813	-0.198884	0.00180975	0.0114797
P11021	-0.0438908	0.396562	0.528334
P14625	0.0932029	0.301506	0.456015
Q93063	-0.102398	0.368104	0.507936
Q16610	-0.16355	0.211634	0.348622
Q8IXL6	-0.0424123	0.584466	0.689586
P08294	0.0684096	0.697237	0.792327
P07148	0.265442	0.0500604	0.122274
Q86UX7	0.270185	0.33295	0.483241
Q9UGM5	-0.175199	0.179439	0.307506
P35555	-0.208414	0.0110532	0.0408489
P02679	0.615495	0.0214259	0.0669558
P11362	-0.197242	0.0347841	0.0972582
Q14314	-0.0137241	0.856886	0.924306
P02751	-0.225232	0.131792	0.239367
P23142	-0.255326	0.00383863	0.0179409
O75636	-0.136494	0.0750415	0.15867
P21333	0.313623	0.202099	0.335697
P30043	0.106986	0.48338	0.61508
Q12841	-0.00216843	0.979644	0.982409
P04075	0.163969	0.083801	0.171335
P05062	-0.348671	0.00500235	0.0228602
P16930	-0.148721	0.0531216	0.128277
Q08380	-0.0460092	0.818961	0.895506
Q92820	0.119177	0.286802	0.438456
O95479	-0.0851236	0.454413	0.585229
P22352	-0.236248	0.0451486	0.113539
P00390	-0.0976648	0.103522	0.199081
P78417	0.20738	0.0586411	0.136188
P00738	0.865597	0.0185156	0.0591664
P02042	0.238366	0.348561	0.497109
P02790	-0.126359	0.109985	0.208678
Q9Y251	-0.0207576	0.910205	0.955153
P05546	-0.0748206	0.500537	0.623836
Q04756	-0.32945	0.00232104	0.013502
P26927	-0.124512	0.180583	0.308224
P04196	-0.535392	1.28299e-05	0.000320746
Q14520	-0.16639	0.0434047	0.112482
Q9Y4L1	-0.100137	0.219223	0.356779
Q9Y6R7	-0.0830991	0.464892	0.596916
P01876	0.167304	0.153121	0.266707
P01857	-0.0673297	0.514531	0.633843
P01860	0.0199957	0.914747	0.956501
P01871	0.41649	0.107003	0.20393
P01834	0.131661	0.378513	0.515638
P0DOY2	0.236549	0.0613262	0.140127
O14498	-0.109915	0.284148	0.437307
P55103	-0.162448	0.0335723	0.0944915
P05019	-0.263505	0.00615886	0.0266665
P01344	-0.139656	0.143742	0.255607
P18065	0.446409	0.0444406	0.113539
P17936	-0.180161	0.0665481	0.149645
P22692	0.112213	0.333324	0.483241
P24593	-0.0873848	0.43751	0.566896
P24592	-0.117477	0.264253	0.409881
Q16270	0.0813114	0.490205	0.617588
P35858	-0.159968	0.118437	0.220771
P05556	-0.263385	0.00051477	0.00471944
P19827	-0.161689	0.0838536	0.171335
P19823	-0.309106	0.00565234	0.0247654
Q06033	0.00836788	0.949381	0.96992
Q14624	-0.0534766	0.492179	0.617588
P05362	0.0175165	0.839917	0.915295
P13598	-0.177218	0.00661018	0.0278151
P32942	-0.0756416	0.301486	0.456015
Q9NPH3	-0.205849	0.139491	0.25227
O95998	0.0754465	0.650523	0.753602
P40189	-0.146939	0.0567206	0.134672
P29622	-0.335893	0.00279708	0.014676
P01042	-0.308971	0.000975384	0.0072726
P00338	0.128922	0.0721184	0.156088
P07195	0.00813189	0.935906	0.9631
P14151	-0.281411	0.00363462	0.0179409
P07942	-0.072033	0.486586	0.61731
Q14766	-0.330996	0.000124559	0.00165429
Q8N6C8	-0.161029	0.149935	0.263315
P09960	0.0801481	0.489746	0.617588
Q14847	0.351414	0.359404	0.501259
P31994	-0.285083	0.0375947	0.102421
O75015	-0.462081	0.0106415	0.0396722
P51884	-0.334926	0.000412465	0.00417375
Q9Y5Y7	-0.258665	0.111672	0.210937
P10619	-0.159661	0.126728	0.233157
P11279	-0.205684	0.00248987	0.0139236
P13473	-0.205653	0.0143137	0.0482803
P61626	0.196046	0.296999	0.452418
P07333	-0.165803	0.14207	0.254411
P22897	0.0717158	0.323843	0.477893
P48740	-0.225398	0.00850055	0.0334512
O00187	-0.0120827	0.869448	0.93077
P11226	-0.00865448	0.969956	0.981503
P33908	0.0817879	0.214942	0.352704
P10721	-0.361957	0.00621996	0.0266665
Q16853	-0.363292	0.000668796	0.0055733
P01033	0.171532	0.0848565	0.171736
P16035	-0.227624	0.00215159	0.0127944
Q13228	0.149272	0.223605	0.358612
P20774	-0.0456644	0.688303	0.788488
P08571	0.0201339	0.766687	0.855228
Q13201	-0.21743	0.0319394	0.0926351
Q9H8L6	-0.294346	0.0393324	0.105134
Q7Z7M0	-0.237281	0.0113109	0.0410867
Q9UNW1	-0.196312	0.00235094	0.013502
P05164	0.470969	0.0853716	0.171957
Q99972	-0.187041	0.200776	0.335697
P02144	0.0993014	0.429789	0.558594
Q9UJJ9	-0.109721	0.0457538	0.114384
Q96PD5	-0.41717	0.00011743	0.00161694
Q92859	-0.244554	0.000900184	0.00687946
P13591	-0.283603	0.00522959	0.0236444
O00533	-0.163541	0.0379485	0.102727
Q92686	0.549049	0.0357417	0.0992826
O14786	-0.0670531	0.378539	0.515638
P14543	-0.126918	0.0701826	0.154547
Q99784	0.0514007	0.577548	0.685709
Q86UD1	-0.0214404	0.790593	0.872732
O95497	-0.195941	0.185174	0.314796
O95428	-0.101196	0.0972546	0.191357
O00151	0.083475	0.798398	0.879065
Q6UXB8	-0.103539	0.376366	0.515638
P62937	0.598171	0.0174484	0.0566076
P23284	0.161392	0.404431	0.53421
Q15063	-0.298027	0.00376139	0.0179409
P32119	0.104721	0.658675	0.760698
P04180	-0.0561691	0.375247	0.515638
Q96S96	-0.236826	0.0745023	0.15867
P80108	-0.423141	0.00192543	0.0118595
P55058	-0.0713744	0.362051	0.501259
P36955	-0.177515	0.0067032	0.02793
Q9BTY2	0.111253	0.494746	0.618432
P03952	-0.406025	0.00103233	0.00743628
P05155	-0.0856258	0.323549	0.477893
P05154	-0.607047	5.48896e-05	0.000972003
P00747	-0.306932	0.00184889	0.0115556
P05121	-0.071024	0.575107	0.685709
P13796	-0.0122006	0.864484	0.927793
P02775	-0.226335	0.104675	0.200391
P02776	-0.329205	0.00272417	0.014676
P07359	-0.0373296	0.694852	0.792327
P40197	-0.263965	0.0330143	0.0944915
Q9HCN6	0.123824	0.319502	0.474784
Q13093	-0.172088	0.310864	0.466845
Q6UX71	-0.178417	0.0442115	0.113539
O00592	-0.246802	0.00540851	0.024196
P15151	-0.117314	0.237456	0.376563
P20742	-0.254973	0.577609	0.685709
Q9UHG3	-0.144973	0.350388	0.498043
Q15113	-0.173626	0.0582357	0.13599
P07737	0.597603	0.0576782	0.135432
Q07954	-0.146129	0.0134088	0.0463313
P27918	-0.213205	0.00791878	0.0320522
Q8NBP7	-0.0289391	0.744935	0.837559
P07602	0.00442073	0.975855	0.982409
P41222	0.0888013	0.637503	0.742298
P25789	0.227978	0.0868135	0.174036
P02760	-0.0707231	0.219944	0.356779
P07237	0.0957514	0.357717	0.501259
P30101	0.00180269	0.980097	0.982409
Q92520	0.0097802	0.945926	0.969871
Q9ULI3	-0.122272	0.128918	0.235894
Q9UK55	0.15341	0.102314	0.198554
Q14289	-0.0617628	0.629306	0.734767
Q92954	-0.0740544	0.525513	0.641791
P00734	-0.106021	0.328639	0.483241
Q9HCL0	-0.111936	0.0886252	0.176834
P00491	0.169402	0.0749309	0.15867
Q12913	-0.268164	5.40095e-06	0.00017657
P10586	0.0477535	0.549518	0.669184
P23470	-0.140608	0.0296549	0.0881352
Q13332	-0.162299	0.013212	0.0460254
Q99969	-0.0123068	0.922484	0.959189
P02753	-0.356719	0.0227075	0.0696158
P34096	-0.00663223	0.9273	0.961225
P13489	-0.248685	0.0122078	0.0432361
P07998	0.0281208	0.819651	0.895506
Q86VB7	0.0131994	0.915991	0.956501
Q13103	-0.266078	0.172315	0.296493
P49908	-0.31595	0.00136371	0.00934801
Q9NPR2	0.190691	0.0415689	0.109054
P10124	-0.277975	0.0596405	0.137487
Q9H4A3	-0.0983651	0.381177	0.515925
P02787	-0.219377	0.141394	0.254411
P35542	0.393879	0.07362	0.158023
P02743	-0.161609	0.238917	0.377471
P27169	-0.647808	0.000488924	0.00461762
P04278	-0.246818	0.121027	0.224614
Q9H299	0.158791	0.5135	0.633843
A1L4H1	-0.102942	0.0848579	0.171736
P09486	-0.201884	0.0307538	0.0903359
Q14515	-0.00891052	0.923078	0.959189
O00391	-0.184282	0.00161479	0.0105582
P04179	-0.202299	0.0450159	0.113539
Q6UWP8	-0.152853	0.0335642	0.0944915
Q9Y490	0.428782	0.147944	0.261698
Q7Z7G0	-0.28771	0.000336848	0.00357901
P24821	0.0586112	0.57958	0.686133
P22105	-0.227736	0.0027289	0.014676
P05452	-0.491332	1.59476e-06	8.94842e-05
P10599	0.262101	0.0173631	0.0566076
P07996	-0.577768	2.43332e-06	8.94842e-05
P35443	-0.485563	1.79384e-06	8.94842e-05
P05543	-0.11568	0.232663	0.371736
P04066	-0.0149503	0.935764	0.9631
O43493	-0.122134	0.361884	0.501259
Q15582	-0.127678	0.252282	0.392747
P37802	0.271294	0.512136	0.633843
P29401	0.2364	0.00902964	0.0342643
Q14956	-0.222849	0.000117941	0.00161694
P02766	-0.202304	0.0535995	0.128699
Q86YW5	-0.281732	0.0362548	0.100054
P67936	0.492434	0.335426	0.483241
P35590	-0.0905519	0.0723515	0.156088
P30530	-0.142371	0.0197187	0.0625408
P62987	0.420713	0.0398375	0.105818
Q9ULV0	-0.390784	0.00370675	0.0179409
P19320	0.00707249	0.94705	0.969871
P35916	-0.021104	0.774517	0.861701
Q6EMK4	-0.139846	0.0390087	0.104928
P02774	-0.121936	0.125067	0.231101
P04070	-0.109471	0.148398	0.261698
P07225	-0.181069	0.0558821	0.133426
P22891	0.068178	0.741224	0.835597
P04004	0.0108363	0.861244	0.926655
P54289	-0.403663	0.000475315	0.00459111
P12955	-0.260544	0.000444225	0.0043906
P25311	0.0193825	0.844705	0.918157
H7BY64	0.141388	0.362086	0.501259
Q15942	0.00537492	0.987574	0.987574
