# Supplementary material for: Acute, Chronic, and Treated Aortic Diseases Present Distinguishable Serum Proteome Fingerprints with Protein Profiles That Correlate with Disease Severity
Source: Biomedicines. 2022 Aug 28;10(9):2103. doi: 10.3390/biomedicines10092103 (PMC9495769; doi:10.3390/biomedicines10092103)
Supplement: Supplementary file 1 [file biomedicines-10-02103-s001.zip › Sup. Table S5.xlsx]

## Sheet: limma_results
Sup. Table S5: limma statistics comparing acute dissections to surgically treated cases
ID	mean log2( acute_dissection / surgically-treated )	moderated p-value	adjusted p-value
A1L4H1	-0.150707	0.0660891	0.122654
H7BY64	-0.077764	0.493507	0.589158
P63104	0.739315	1.52732e-12	6.49111e-10
O00187	0.119832	0.083456	0.149657
O00391	-0.235554	8.84994e-05	0.00059702
O00533	-0.109965	0.13399	0.214889
O00592	-0.294319	0.000201631	0.00112754
O14498	-0.180149	0.0441211	0.0914705
O14786	-0.0764619	0.271201	0.374223
O14791	-0.201736	0.127562	0.209319
O43493	0.0606704	0.560805	0.650418
O43852	0.0316747	0.754764	0.822247
O43866	-0.423254	0.000628945	0.00288824
O75015	-0.196789	0.313479	0.417644
O75636	-0.102715	0.239351	0.341356
O75882	-0.317672	5.20346e-06	7.32067e-05
O95428	-0.120539	0.0497636	0.101194
O95445	-0.35422	0.0711339	0.131443
O95479	-0.102436	0.290373	0.391774
O95497	-0.251383	0.132417	0.213982
O95998	0.0820529	0.547669	0.641211
P00338	0.132835	0.155509	0.241209
P00390	-0.111493	0.0324545	0.0707341
P52209	0.361052	0.000125203	0.000771175
P00450	-0.0726103	0.369357	0.477231
P00488	-0.24206	0.0445571	0.091926
P00491	0.182787	0.0659056	0.122654
P63261	0.805531	3.73971e-12	7.94689e-10
P00734	-0.108059	0.13118	0.212791
P00736	0.0359176	0.61296	0.692529
P00738	0.560969	0.116755	0.195357
P00740	0.157254	0.207679	0.30568
P00742	-0.249772	0.00159303	0.00609946
P00746	-0.161364	0.057951	0.111951
P00747	-0.219261	0.0034513	0.0115496
P00748	-0.302815	0.00373448	0.0123996
P00751	-0.101185	0.26762	0.370484
P00915	0.0998842	0.561655	0.650418
P00918	0.345811	0.0522324	0.104711
P01008	-0.340758	0.0120977	0.0329585
P01009	0.4183	0.233964	0.336685
Q01518	0.52151	0.000396411	0.00189755
P01019	-0.125337	0.133589	0.214889
P01023	-0.429243	0.030125	0.066683
P01024	-0.0438179	0.469966	0.56907
P01031	-0.0529808	0.488291	0.584573
P01011	0.395899	0.00441094	0.0139899
P01034	-0.0846739	0.54048	0.634542
P01042	-0.248994	0.000678446	0.00306744
P01344	-0.189102	0.0348148	0.0747288
P01834	0.0461267	0.688923	0.7605
P01857	-0.344051	0.00773851	0.0225957
P01860	-0.341729	0.0555934	0.108382
P01871	-0.00973642	0.96805	0.977248
P01876	0.0443697	0.756467	0.822247
P02042	-0.201211	0.401101	0.50886
P02144	0.143054	0.273034	0.375532
P02452	0.0133613	0.928847	0.944402
P02647	-0.691176	4.82221e-05	0.000401851
P02649	-0.119281	0.37228	0.477231
P02652	0.357356	0.102614	0.175851
P02654	0.142404	0.498729	0.592066
P02655	-0.682585	0.00439229	0.0139899
P02656	-0.569442	0.0219396	0.0518018
P06733	0.815114	7.23662e-09	5.12594e-07
P02675	0.433627	0.111298	0.187705
P02679	0.387052	0.106652	0.181308
P02741	2.02312	6.48938e-06	7.87996e-05
P02743	-0.199956	0.151115	0.236988
P02745	-0.130608	0.0575973	0.111776
P02746	-0.285144	0.00275597	0.0096007
P02747	-0.188702	0.0029198	0.0100887
P02748	0.0894373	0.252072	0.355916
P02749	-0.223843	0.00944869	0.0266778
P0DP25	0.55146	0.0012597	0.00515232
P02751	-0.383776	0.00136965	0.00549151
P02753	-0.489172	0.00084506	0.00370852
P02760	-0.216695	0.00114615	0.00477562
P02763	0.354807	0.326212	0.431338
P02765	-0.391928	0.00248766	0.00888451
P02766	-0.289924	0.000711884	0.00318474
P02774	-0.140976	0.0599585	0.114271
P02775	0.0393387	0.779923	0.837742
P02776	-0.0566178	0.533234	0.627768
P02787	-0.372449	0.0127099	0.0344057
P27797	0.420613	0.000117433	0.000756196
P02790	-0.10892	0.134886	0.215513
P03950	-0.0164383	0.877101	0.911413
P03951	-0.160907	0.23794	0.340487
P03952	-0.383708	0.000143364	0.000870421
P04003	-0.0187017	0.906656	0.930746
P04004	-0.155197	0.0608981	0.11503
P04040	0.143677	0.334085	0.439586
P04066	-0.262967	0.0864283	0.154336
P04070	-0.12771	0.148995	0.234529
P04075	0.230437	0.0072999	0.0216955
P04114	-0.222616	0.0765639	0.140257
P04179	-0.19821	0.0588455	0.112655
P04180	-0.0569546	0.429632	0.532342
P04196	-0.56646	3.01964e-05	0.000273052
P04217	-0.105405	0.103096	0.175968
P23528	0.932483	3.53694e-07	7.516e-06
P04278	-0.0974043	0.471047	0.56907
P31146	0.803737	1.30074e-10	1.38204e-08
P05019	-0.197925	0.00577197	0.0176481
P05062	-0.480791	3.89399e-05	0.000337744
P05067	-0.037016	0.761502	0.825608
P05090	0.0289501	0.770496	0.833234
Q86UX7	0.532429	0.000580176	0.00270961
P05121	0.067036	0.598354	0.68177
P05154	-0.543787	8.39218e-05	0.00057527
P05155	-0.119492	0.179207	0.27201
P05156	-0.164366	0.0266083	0.0602042
P05160	-0.259511	0.00158771	0.00609946
P02671	0.543123	6.58199e-05	0.000498856
P05362	-0.0204101	0.792828	0.846613
P05452	-0.374468	2.15905e-05	0.000208544
P05543	-0.188446	0.0226457	0.0525924
P05546	-0.152941	0.224666	0.32812
P05556	-0.208181	0.00309375	0.0106036
P06276	-0.336869	0.000148891	0.000881327
P06681	-0.149087	0.0171176	0.0435626
P21333	0.604652	5.08097e-05	0.000407437
P06727	-0.647878	1.92631e-08	8.1868e-07
P06732	-0.378192	0.0247116	0.0567698
P06744	0.704741	3.643e-08	1.29023e-06
P04406	0.938476	4.39147e-11	6.22125e-09
P07148	0.184564	0.175981	0.269036
P07195	-0.014699	0.889518	0.922061
P07225	-0.266502	0.00417314	0.013643
P07237	0.137199	0.0415952	0.0866567
P07307	0.151313	0.143929	0.227398
P07333	-0.170151	0.0210124	0.0507748
P07339	0.0762275	0.351433	0.458157
P07357	-0.0896699	0.326802	0.431338
P07358	-0.0877902	0.340186	0.446232
P07359	-0.0635203	0.451505	0.551407
P07360	-0.0809892	0.278033	0.378504
P07602	0.338352	0.0651576	0.121991
P11142	0.711078	1.68788e-05	0.000166826
P07942	-0.0850445	0.274629	0.376508
P07996	-0.393245	9.64455e-05	0.000630605
P07998	0.0518701	0.665676	0.738674
P08123	0.178102	0.177028	0.269666
P08185	-0.158949	0.0995142	0.171925
P08195	-0.272178	1.03556e-05	0.000112849
P08253	-0.19401	0.0097209	0.0270956
P08294	-0.0555818	0.692735	0.762726
P08519	-0.0259793	0.942018	0.953232
P08571	0.0718624	0.279648	0.378504
P08603	-0.179909	0.0396479	0.0833128
P08697	-0.151552	0.0830964	0.149644
P08709	0.00812539	0.920793	0.938458
P09172	-0.355253	0.0304014	0.0669462
P09486	0.0129253	0.912063	0.93404
P09871	-0.0780248	0.22982	0.33337
P09960	0.0755291	0.441734	0.541029
P0C0L4	-0.0164627	0.937382	0.950806
P0C0L5	-0.396473	0.0337663	0.0728461
Q99878	0.865868	6.13129e-07	1.13296e-05
P0DOY2	-0.10653	0.472663	0.56907
P58876	1.2661	4.77905e-07	9.23226e-06
P10124	-0.250269	0.0206082	0.0503362
P10586	0.101777	0.170413	0.261465
P62805	1.38006	1.8066e-07	4.26559e-06
P10619	0.0462295	0.635779	0.709203
P10643	-0.248982	0.000150773	0.000881327
P10645	0.171578	0.400767	0.50886
P10721	-0.160558	0.130911	0.212791
P10909	-0.25052	0.00528979	0.0164099
P11021	-0.0509315	0.259082	0.362204
P18065	0.509302	0.0173023	0.0437706
P11226	0.163413	0.410561	0.516238
P11279	-0.121614	0.0198709	0.0493867
P11362	-0.199203	0.0153772	0.0398494
P11717	-0.096992	0.0911911	0.160814
P12109	-0.175628	0.00320203	0.0108869
P12111	-0.163762	0.0201264	0.0497309
P12259	-0.0849993	0.241628	0.342358
P12821	-0.230465	0.00495429	0.0154822
P12830	-0.0580261	0.49643	0.590989
P12955	-0.334856	1.8954e-06	3.22218e-05
P13473	-0.253368	0.00946672	0.0266778
P13489	-0.114226	0.275861	0.37698
P13591	-0.272877	0.00264649	0.00937297
P13598	-0.0989831	0.23248	0.336069
P13671	-0.0609158	0.433964	0.536147
P13727	0.0814648	0.372801	0.477231
P13796	-0.147524	0.0452689	0.0929433
P14151	-0.149061	0.0910208	0.160814
P14543	-0.0256933	0.615626	0.692529
P02788	0.69564	2.26205e-08	8.73973e-07
P14625	0.106065	0.207862	0.30568
P02750	0.670098	0.000195882	0.00111
P15144	-0.218719	0.00274113	0.0096007
P15151	-0.236093	0.00947848	0.0266778
P15169	-0.0525129	0.476576	0.57216
P15291	0.189696	0.0118345	0.0324494
P16035	-0.212404	0.00565092	0.0174032
P16070	-0.117515	0.0892653	0.158735
P16930	-0.30553	0.000953672	0.00409405
P17174	-0.232461	0.0266315	0.0602042
P17813	-0.173656	0.00844924	0.0244281
P17936	-0.330603	0.000855142	0.00370852
P30740	0.77087	1.49129e-08	7.04222e-07
Q14847	1.05446	3.38047e-05	0.000299312
P18428	0.289115	0.0253128	0.0578385
P14780	0.457783	7.77278e-06	8.9282e-05
P19022	-0.0843096	0.229829	0.33337
P19320	-0.060139	0.462302	0.562975
P19652	0.288994	0.399058	0.50886
P19823	-0.266292	0.00226454	0.0082259
P19827	-0.245226	0.000336166	0.00166129
P20742	-0.178832	0.638676	0.710569
P20774	-0.106399	0.190744	0.288491
P20851	-0.0370243	0.833693	0.874863
P01033	0.271524	0.000237457	0.00131064
P22105	-0.281783	4.91985e-05	0.000402103
P26038	0.37782	0.0001252	0.000771175
P22352	-0.274273	0.0107643	0.0297066
P22692	0.0647108	0.441507	0.541029
P22792	-0.179289	0.00140824	0.00559347
P22891	0.0286655	0.891828	0.922207
P22897	0.130238	0.0182628	0.0459272
P23142	-0.248066	0.00428193	0.0138917
P05164	0.597041	0.000284345	0.00151058
P23470	-0.158978	0.016514	0.0422797
P35579	0.484174	7.18922e-08	1.90964e-06
P24387	-0.117001	0.0282573	0.0632072
P24592	-0.17491	0.100831	0.173494
P24593	-0.16782	0.0541911	0.106626
P24821	0.0884597	0.34383	0.449624
P25311	-0.0472094	0.57837	0.664343
P25789	0.118302	0.411917	0.516416
Q92686	0.865662	5.73879e-06	7.32067e-05
P26927	-0.0811788	0.319688	0.424586
P27169	-0.595695	4.24658e-05	0.000360959
P27487	-0.353676	7.70842e-05	0.000537062
P80188	0.535524	1.47278e-05	0.000156483
P27918	-0.314655	0.000298228	0.00152302
P29401	0.208749	0.00601964	0.0182739
P29622	-0.332554	5.9481e-05	0.000459626
P30043	0.0753383	0.574359	0.661524
P30046	0.248003	0.0927532	0.162223
P30101	0.0702692	0.304082	0.407327
P30530	-0.08736	0.15318	0.238478
Q02818	0.561212	2.98878e-05	0.000273052
O00151	0.571653	0.0190579	0.0476446
P31994	-0.17639	0.300316	0.403906
P32119	0.259909	0.135813	0.216181
P32942	-0.0944955	0.122949	0.204115
P33151	-0.362566	9.61982e-06	0.00010759
P33908	0.0511164	0.371084	0.477231
P34096	-0.0146827	0.829749	0.87288
P35443	-0.438369	2.74385e-06	4.31902e-05
P35542	-0.0585862	0.784841	0.840195
P35555	-0.265239	0.00491546	0.0154746
P62937	0.916971	1.61506e-05	0.000164455
P35590	-0.17389	0.00384045	0.0126527
P35858	-0.292041	0.00171203	0.00644024
P35916	-0.130149	0.0584244	0.112355
P36222	0.329965	0.127081	0.209319
P36955	-0.200353	0.0223271	0.0523057
P36980	0.238595	0.118695	0.197825
P23284	0.427583	0.00171235	0.00644024
P00558	0.714103	9.10955e-09	5.5308e-07
P39060	0.135497	0.196578	0.29224
P40189	-0.134762	0.0210268	0.0507748
P40197	-0.0609446	0.472609	0.56907
P41222	-0.174847	0.234491	0.336685
P43121	-0.278054	0.000851139	0.00370852
P43251	-0.35922	2.58748e-05	0.000244373
P43652	-0.42692	2.70855e-06	4.31902e-05
P48740	-0.268191	0.0002948	0.00152302
P49747	-0.563539	2.02619e-07	4.53227e-06
P49908	-0.255782	0.00776227	0.0225957
P49913	-0.0609715	0.816174	0.860729
P18669	0.545901	0.000301666	0.00152302
P51884	-0.426243	1.62521e-05	0.000164455
Q9HCN6	0.347575	0.0010623	0.00451478
P54108	-0.196657	0.0603019	0.114412
P54289	-0.273378	0.00741451	0.0218831
P54802	-0.157335	0.191959	0.2893
P55056	-0.247783	0.304777	0.407327
P55058	0.0152559	0.836089	0.875217
P55103	-0.175942	0.0354886	0.0757922
P55290	-0.32743	5.85653e-06	7.32067e-05
P07737	1.00778	5.99659e-08	1.69903e-06
P80511	1.0992	4.35244e-07	8.80852e-06
P61626	0.069608	0.584698	0.669803
P61769	0.176316	0.124794	0.206371
P62258	0.245162	0.00157473	0.00609946
P05109	1.24226	5.47456e-08	1.66192e-06
P06702	1.15816	5.16272e-08	1.66192e-06
P14618	0.552748	1.37497e-08	7.04222e-07
P50395	0.338712	0.00652285	0.0196611
P0DJI8	1.45518	0.0012608	0.00515232
P63267	-1.049	8.20862e-08	2.05215e-06
Q9H299	0.628502	0.00218071	0.00805915
P68871	0.0220216	0.914526	0.934312
P78417	0.100442	0.279025	0.378504
P80108	-0.594567	4.84416e-06	7.09921e-05
P00441	0.526682	9.58479e-05	0.000630605
Q9Y490	0.752182	3.03946e-06	4.61347e-05
P80723	0.0740587	0.429146	0.532342
P81605	0.212795	0.129951	0.21242
P98160	-0.143914	0.0223992	0.0523057
Q01459	-0.166741	0.0097544	0.0270956
P10599	0.422963	0.000151381	0.000881327
Q02413	0.0720986	0.591005	0.675207
P37837	0.292275	0.00234565	0.00844831
Q03591	0.11911	0.508731	0.600585
Q04756	-0.307109	0.000304605	0.00152302
Q05682	0.784368	0.0380542	0.0808652
Q06033	0.0596472	0.617573	0.692529
Q07954	-0.137153	0.0140184	0.0370052
Q08380	0.0147293	0.906598	0.930746
Q10588	-0.12257	0.205346	0.304084
Q12805	-0.217682	0.00111668	0.0046989
Q12841	0.137259	0.0237778	0.0549215
Q12860	-0.247296	0.00039737	0.00189755
Q12913	-0.320111	6.88952e-06	8.13346e-05
Q13093	-0.303993	0.0535468	0.106626
Q13103	-0.179442	0.0520725	0.104711
Q13201	-0.195694	0.0141728	0.0370293
Q13228	1.37182e-06	0.999988	0.999988
Q13332	-0.238376	0.000281598	0.00151058
Q13508	-0.173546	0.142562	0.226078
Q13740	-0.269681	5.47887e-06	7.32067e-05
Q13790	-0.208357	0.371807	0.477231
Q13822	-0.241995	0.000292369	0.00152302
Q13867	-0.123413	0.0927488	0.162223
Q14118	0.113642	0.109153	0.184822
Q14126	-0.163961	0.0314787	0.068961
Q14289	0.037782	0.795266	0.847088
Q14314	-0.0698801	0.560512	0.650418
Q14515	0.0357338	0.611943	0.692529
Q14520	-0.195956	0.0217078	0.0515409
Q14624	-0.130415	0.0541781	0.106626
Q14766	-0.122426	0.0776418	0.141621
P37802	0.759827	0.0022036	0.00807354
Q14956	-0.317514	0.000178089	0.00102281
Q15063	-0.297704	0.000632015	0.00288824
Q15113	-0.248249	0.0284808	0.0633734
Q15582	-0.134796	0.0783937	0.142382
Q15828	-0.0795134	0.501155	0.59329
Q15848	-0.198165	0.19666	0.29224
P60174	0.758579	1.94207e-10	1.65076e-08
Q16270	0.0753851	0.558938	0.650418
Q16610	-0.247513	0.0548302	0.107386
Q16627	0.154008	0.0942134	0.164101
Q16706	-0.201553	0.00128363	0.00519564
Q16853	-0.390209	0.00215213	0.00802329
Q6EMK4	-0.114863	0.0328666	0.0712668
Q6UWP8	-0.0812941	0.241664	0.342358
Q6UX71	-0.122068	0.112708	0.189332
Q6UXB8	-0.114105	0.208886	0.306127
Q6UY14	-0.0937772	0.196198	0.29224
Q6YHK3	-0.288907	7.50815e-05	0.000537062
Q76LX8	-0.206818	0.00035902	0.00175383
Q7Z7G0	-0.337101	0.00148406	0.00584005
Q7Z7M0	-0.220243	0.0129842	0.0349257
Q86SQ4	0.039333	0.68607	0.759322
Q86TH1	-0.0702669	0.426958	0.532132
Q86UD1	-0.0399421	0.566704	0.654482
P67936	1.10872	0.000244075	0.0013299
Q86VB7	-0.0331466	0.751442	0.822247
Q86YW5	0.0574937	0.628729	0.703183
Q8IWV2	-0.0858763	0.16698	0.257126
Q8IXL6	-0.0107268	0.851855	0.889529
Q8IZF2	-0.0557006	0.610984	0.692529
Q8N6C8	-0.283202	0.0142018	0.0370293
Q8NBP7	-0.18175	0.0131769	0.0352212
Q92520	-0.111757	0.255085	0.358977
P62987	0.727849	7.56563e-05	0.000537062
Q92820	-0.0747196	0.415825	0.519781
Q92859	-0.280251	0.000470851	0.00222346
Q92954	-0.0941884	0.407995	0.514534
Q93063	-0.0733545	0.438374	0.540026
Q96EE4	-0.120144	0.359518	0.467263
Q96IY4	-0.213448	0.0212066	0.0509198
Q96KN2	-0.231849	0.165167	0.255258
Q96PD5	-0.472027	1.7709e-06	3.13597e-05
Q96RR4	-0.289593	0.00440554	0.0139899
Q96S96	-0.352073	0.0273279	0.0614516
Q99439	0.344734	0.07971	0.144156
Q99784	-0.162446	0.0216628	0.0515409
P22314	0.6881	5.68242e-06	7.32067e-05
Q99969	0.0173588	0.857239	0.892957
Q99972	-0.232284	0.0758307	0.139515
Q9BTY2	-0.0511651	0.755754	0.822247
Q9BWP8	-0.31144	0.0158697	0.0408764
Q9BXR6	0.0462711	0.696004	0.764345
Q9BY67	-0.191004	0.00729318	0.0216955
Q9BYE9	-0.00166022	0.99244	0.994781
P18206	0.271055	0.00868548	0.0249414
Q9H4A3	-0.00182777	0.985656	0.99255
Q9H4A9	-0.266298	0.000124852	0.000771175
Q9H8L6	-0.201162	0.039571	0.0833128
Q9HBB8	-0.0158951	0.894219	0.922434
Q9HCL0	-0.149968	0.0510635	0.103343
P04275	0.374452	7.61981e-05	0.000537062
Q9NPH3	-0.0306227	0.803316	0.852539
Q9NPR2	0.0766161	0.256345	0.35956
Q9NPY3	-0.0415671	0.617073	0.692529
Q9NQ79	-0.483614	6.69055e-05	0.000498856
Q9NZK5	-0.449991	5.39714e-05	0.000424775
Q9NZP8	-0.0747504	0.263941	0.367786
Q9UBR2	0.0909622	0.153187	0.238478
Q9UBX1	-0.0389721	0.806402	0.852539
Q9UGM5	-0.174422	0.0640508	0.120449
Q9UHG3	-0.27861	0.0540949	0.106626
Q9UJJ9	-0.013428	0.806202	0.852539
Q9UK55	-0.00107326	0.987879	0.99255
Q9ULI3	-0.0973476	0.264844	0.367838
Q9ULV0	-0.269754	0.0397941	0.0833128
Q9UNW1	-0.178885	0.0140118	0.0370052
Q9Y251	-0.0434469	0.776716	0.837742
Q15942	0.59344	0.00340152	0.0114734
Q9Y4L1	0.0214136	0.780579	0.837742
Q9Y5C1	-0.111846	0.194151	0.291569
Q9Y5Y7	-0.265596	0.0204229	0.0501719
Q9Y646	-0.168706	0.0477638	0.0975943
Q9Y6R7	-0.10095	0.402617	0.509262
Q9Y6Z7	-0.112642	0.0976927	0.169467
